# Supplementary material for: Lysosome and plasma membrane Piezo channels of Trypanosoma cruzi are essential for proliferation, differentiation and infectivity
Source: PLoS Pathog. 2025 Apr 23;21(4):e1013105. doi: 10.1371/journal.ppat.1013105 (PMC12124754; doi:10.1371/journal.ppat.1013105)
Supplement: S1 Data — (XLSX) [file ppat.1013105.s014.xlsx]

## Sheet: Fig.1C-F
Fig.1C Growth curve of epimastigotes: TcPiezo1 Tet-OFF													Fig. 1D Metacyclogenesis: TcPiezo1 Tet-OFF								Fig.1E Infected Cells: TcPiezo1 Tet-OFF								Fig. 1F No. of Amastigotes: TcPiezo1 Tet-OFF
Days	Tet - (1)	Tet- (2)	Tet- (3)	Mean	Std Dev	Tet + (1)	Tet+ (2)	Tet+ (3)	Mean	Std Dev	P-value			Trial 1	Trial 2	Trial 3	Mean	Std Dev	P value			Trial 1	Trial 2	Trial 3	Mean	Std Dev	P value		Fields (n=40)	Tet-	Tet+
0	2	2	2	2	0	2	2	2	2	0			Tet-	5.6	9.2	8.2	7.66667	1.85831			Tet-	25	30	27	27.3333	2.51661			1	20	6
2	9.4	8.1	6.9	8.13	1.25033	3.8	4.6	5.7	4.7	0.953939	0.019415		Tet+	4.3	5	4.5	4.6	0.360555	0.048515		Tet+	14	15	16	15	1	0.001396		2	20	6
4	27.1	25.6	24.4	25.7	1.35277	9.5	11	12.2	10.9	1.35277	0.000179																		3	20	6
6	53.2	51.2	49.8	51.4	1.7088	19.3	22	25	22.1	2.85132	0.000107																		4	20	6
8	69.1	65.6	62.7	65.8	3.20468	34.8	36.3	37.8	36.3	1.5	0.000134																		5	20	6
10	74.9	72.5	69.8	72.4	2.55147	41.5	43.7	42.6	42.6	1.1	4.9e-05																		6	20	6
																													7	20	6
																													8	20	6
																													9	20	6
																													10	40	15
																													11	35	12
																													12	24	12
																													13	24	12
																													14	24	15
																													15	27	15
																													16	27	8
																													17	27	8
																													18	22	8
																													19	22	8
																													20	22	20
																													21	21	8
																													22	21	8
																													23	21	8
																													24	19	4
																													25	19	4
																													25	18	5
																													27	18	5
																													28	17	4
																													29	17	10
																													30	17	10
																													31	17	10
																													32	14	10
																													33	14	10
																													34	14	9
																													35	12	9
																													36	12	9
																													37	9	2
																													38	9	2
																													39	6	7
																													40	6	7
																													Median	20	8
																													Mean	19.375	8.2
																													Std Dev	6.671	3.709
																													P Value		0.0004

## Sheet: Fig.2A-D
Fig. 2A TcPiezo1 Tet-OFF Ca2+ uptake: △Fluorescence (AU)								Fig. 2B TcPiezo1 Tet-OFF Ca2+ entry +/- NIF: △Fluorescence (AU)									Fig. 2C TcPiezo1 Tet-OFF Ca2+ entry +/- GsM: △Fluorescence (AU)									Fig. 2D TcPiezo1 Tet-OFF Ca2+ entry +/- ECM: △Fluorescence (AU)
	Trial 1	Trial 2	Trial 3	Mean	Std Dev	P value			Trial 1	Trial 2	Trial 3	Mean	Std Dev	P value 1	P value 2			Trial 1	Trial 2	Trial 3	Mean	Std Dev	P value 1	P value 2			Trial 1	Trial 2	Trial 3	Mean	Std Dev	P value 1	P value 2
Tet-	254.2	260.3	247.8	254.1	6.2506			Tet-	259.3	274.6	251.9	261.933	11.5768				Tet-	312.5	296.1	330.3	312.967	17.1048				Tet-Ca+ECM+	98.05	71.8	63.7	77.85	17.9564
Tet+	170.5	165.3	173.9	169.9	4.33128	4.4e-05		Tet-Nif+	238.4	208	238.2	228.2	17.494	0.0496			Tet-GSM+	201.8	197.4	205.6	201.6	4.10366	0.0004			Tet+Ca+ECM+	44.35	52.8	38.3	45.15	7.28303	0.0431
								Tet+	169.1	147.5	178.2	164.933	15.7684	0.001	0.0009		Tet+	193.5	190.3	183.2	189	5.27162	0.0003	0.0309		Tet-Ca+	24.35	19.2	22.5	22.0167	2.6088	0.006	0.0066
								Tet+Nif+	132.6	140.7	127.3	133.533	6.74858	0.0001	0.0338		Tet+GSM+	103	86.6	112.4	100.667	13.0573	0.0001	0.0002
jGCaMP7s (Fluorometry): epimastigotes								jGCaMP7s (Fluorometry): epimastigotes									jGCaMP7s (Fluorometry): epimastigotes									jGCaMP7s (Fluorometry): trypomastigotes
Time (s)	Tet- Ca2+	Tet+ Ca2+	Baseline (B)					Time (s)	Tet-	Tet- NIF+	Tet+	Tet+ NIF+	Baseline (B)				Time (s)	Tet-	Tet- GsM+	Tet+	Tet+ GsM+	Baseline (B)				Time (s)	Tet-ECM+	Tet+ ECM+	Tet-Ca+	Baseline (B)
0	150.7	170.5	178.1					0	171.1	164	162.6	156.7	160.7				0	157.8	160.2	155.2	147.2	168.7				0	36.3	38.3	38.87	37.52
1.6	151.5	170.6	179.2					1.6	170.4	163.7	162.8	155.567	157.1				1.6	157	155.7	155.6	147.55	165.5				1.6	37.9	37.78	37.48	38.7
3.2	151.5	170.9	179.1					3.2	170.5	163.3	162.9	155.833	156.8				3.2	156.6	154.6	155.6	147.55	164.4				3.2	38.6	37.65	37.12	39.03
4.8	151.5	171.2	178.5					4.8	170.9	162.9	162.8	156.867	158.2				4.8	156.3	155.3	155.3	147.4	164.7				4.8	38.6	37.73	37.39	38.82
6.4	152.3	170.4	178.6					6.4	171	162.4	162.1	157.567	159.2				6.4	155.7	156.1	154.3	147.1	165.6				6.4	38.7	37.76	37.9	38.42
8	152.6	170.6	178.8					8	170.9	162	161.6	157.567	159.5				8	156.1	155.7	153.8	147.2	166.5				8	37.8	37.89	37.93	38.14
9.6	155.2	170.9	179.3					9.6	170.9	162.3	161.1	158.1	158.9				9.6	156.6	155.1	153.6	147.45	165.9				9.6	37.8	37.85	37.89	38.31
11.2	156.5	170.4	178					11.2	170.9	162	161.8	158.033	157.9				11.2	156.6	154.4	153.9	147.65	165.1				11.2	38.2	37.98	37.36	38.69
12.8	158.3	170.1	177.6					12.8	171.7	161.5	162.1	158.367	158				12.8	156.8	154	154.4	147.3	164				12.8	38.2	38.43	37.2	38.83
14.4	159.1	169.5	176.3					14.4	171.3	161.7	162.5	159.167	157.7				14.4	156.6	154.3	153.8	147.35	162.9				14.4	38.4	38.58	37.25	38.31
16	159.9	168.5	176.2					16	170.5	161.7	162.1	159.1	157.2				16	155.6	154.3	153.3	147.3	163.1				16	38.6	38.11	37.37	38.04
17.6	161.2	167.7	177					17.6	169.4	161.6	161.5	158.467	156.3				17.6	154.9	154.3	153.4	147.8	163.6				17.6	38.3	37.95	37.19	37.81
19.2	161.9	166.9	177.7					19.2	168.5	161	160.5	157.733	156.4				19.2	155.2	153.8	153	148.75	163.4				19.2	38.2	37.39	37.07	37.83
20.8	163.1	166.7	176.4					20.8	168.5	161	160.4	158.5	157.3				20.8	154.5	153.4	153	149	163.7				20.8	37.9	36.91	36.34	38.39
22.4	163.7	167.2	175.9					22.4	168.7	160.5	160.4	159.633	158.1				22.4	154.3	152.7	152.6	149.05	163.2				22.4	37.5	37.06	35.9	38.19
24	164.3	167	174.6					24	169.1	159.9	159.8	160.633	158.2				24	155.4	153.2	152.2	148.75	162.5				24	37.3	37.33	36.09	37.94
25.6	164.4	168.4	172.8					25.6	169.3	160.6	160.1	161.867	158.1				25.6	155.2	153.5	152.3	148.45	161.7				25.6	37.2	37.42	35.95	38.12
27.2	165.9	168.2	173.1					27.2	169.6	161.5	159.8	162.433	157.2				27.2	155.1	154.1	152.6	148	160.5				27.2	36.8	37.71	35.52	38.06
28.8	166	167.1	173.3					28.8	168.9	161.7	159.9	161.5	156.5				28.8	155.4	153.5	152.1	148.3	159.7				28.8	37	37.81	35.49	37.81
30.4	166.9	167.2	173.4					30.4	168.5	162.9	159.2	161.7	156.5				30.4	154.4	152.7	152.1	148.3	160.1				30.4	37	37.91	35.38	38.08
32	167.9	166.7	173.1					32	167.9	162.6	159.4	161.633	156				32	154.7	152	151.4	148.7	160.9				32	37.3	38.14	35.44	37.78
33.6	168.4	166.6	172.9					33.6	167.3	161	159.1	161.8	156.3				33.6	156.1	151.9	151.5	148.75	162.1				33.6	37.9	38.48	35.63	37.72
35.2	167.5	167.2	171.9					35.2	167.3	160.5	160.1	162.4	157.1				35.2	155.8	151.2	151.7	149.15	161.4				35.2	38	38.28	35.61	37.56
36.8	168.6	165.6	172.1					36.8	166.9	160.3	160.3	161.767	157.3				36.8	155.5	151.8	152.1	149.1	160.3				36.8	38.4	37.68	35.22	37.6
38.4	171.4	164.9	171.6					38.4	166.6	159.7	160.3	161.433	156.7				38.4	155.2	151.3	151.9	149.55	159.8				38.4	39.5	37.39	35.3	37.3
40	172.6	164.8	171.4					40	166.1	160.8	159.3	161.133	156.2				40	153.9	151	151.9	149.8	159.3				40	41	37.86	35.55	37.41
41.6	175.3	164.6	170.7					41.6	166.5	160.7	158.1	161.133	155.5				41.6	153.7	151.1	151.2	149.95	158.5				41.6	42.3	38.73	35.74	37.4
43.2	174.6	165.7	171.8					43.2	166.1	160.7	157.8	162.267	155.1				43.2	154.3	151.1	151.3	149.85	159.3				43.2	43.4	39.56	35.38	37.4
44.8	173.8	166.1	172.3					44.8	166.4	160.6	158.5	162.933	154.6				44.8	154.7	151.3	150.8	150.4	159.7				44.8	44.8	40.1	35.89	37.05
46.4	173.7	165.5	173.2					46.4	165.8	160.5	158.6	162.933	154.5				46.4	154.5	151.6	150.8	150.2	158.9				46.4	47.3	40.15	36.34	37.17
48	175.3	164.5	172.6					48	165.5	160.3	158.8	162.733	155				48	154.2	151.1	150.8	150.3	159				48	49.2	40.41	36.96	36.91
49.6	174.4	163.8	173					49.6	165	160.5	159.1	162.7	155.1				49.6	154.1	150.6	151.2	150.55	159.5				49.6	51.2	41.67	37.55	36.71
51.2	174.5	163.7	172.2					51.2	165.1	159.5	158.5	163.1	155.7				51.2	153.9	150.9	151.5	150.75	158.3				51.2	51.5	42.71	37.59	36.94
52.8	174.7	164.2	172					52.8	165.1	159.6	159.6	163.633	155.4				52.8	154.7	151.1	151.2	150.8	158.5				52.8	52	43.27	36.76	37.24
54.4	176.8	164.4	170.9					54.4	165.5	159.7	160.1	163.633	154.7				54.4	156.1	151.4	150.5	151.1	159				54.4	53	43.74	36.73	37.45
56	176.9	164.5	170.6					56	165.7	160.7	159.1	163.233	154.6				56	156.7	150.5	150.5	150.7	158				56	54.4	43.85	36.62	37.55
57.6	179	164.2	170.7					57.6	165.4	161.3	158.7	162.133	154.6				57.6	155.9	150.1	150.4	150.4	157.7				57.6	55.5	43.66	36.82	37.53
59.2	179.3	164	170.9					59.2	164.8	161.6	158.2	161.8	154.1				59.2	155.5	149.8	150.2	150.4	158.1				59.2	56.8	44.01	37.51	37.29
60.8	177	163.9	171					60.8	164.1	161	157.6	162.067	155				60.8	154.4	150.2	150.3	150.55	157.8				60.8	57	44.45	37.82	37.04
62.4	177.4	164.4	170.3					62.4	164.6	160.6	157.2	162.4	154.9				62.4	154.1	150.8	150.1	150.7	157.2				62.4	57.4	44.78	38.17	36.87
64	179.9	164.3	169.4					64	165.2	159.5	157.9	162.467	154.5				64	154.9	151.1	150.3	150.95	156.6				64	58	45.4	38.48	36.63
65.6	178.9	163.1	170					65.6	164.9	159.9	157.4	162.633	154.6				65.6	156	151.2	150.6	150.9	155.8				65.6	58.5	46.19	38.16	36.92
67.2	178.6	162.8	170.9					67.2	164.5	159.2	158	162.5	153.8				67.2	155.2	150.7	150.3	151.15	155.5				67.2	58.9	46.23	38.12	37.22
68.8	178.2	162.3	170.6					68.8	163.5	159.2	158	162.5	153.4				68.8	155.1	150.2	149.6	151.15	155.1				68.8	60.2	46.29	38.04	37.63
70.4	177.3	161.2	169.4					70.4	162.5	158.5	158	162	153.9				70.4	154.6	149.3	149	151	156.1				70.4	60.1	46.55	37.69	37.75
72	177.8	161.2	168.6					72	162.3	158.3	157.5	161.8	153.3				72	154.9	149.6	149.1	150.8	156.1				72	60.8	46.42	37.88	37.35
73.6	179.7	160.4	167.4					73.6	162.3	157.8	158	160.9	152.9				73.6	155.5	149.3	149.2	150.9	156.1				73.6	61.9	46.72	37.9	36.92
75.2	179.1	160.6	166.9					75.2	162.5	158.1	157.5	160.967	152.7				75.2	156.3	150.1	149.5	151.2	155.6				75.2	63.1	47.17	37.53	36.96
76.8	178.8	161.7	167.5					76.8	162.9	157.9	157.5	161.233	151.7				76.8	155.7	149.6	149.2	151.6	155.3				76.8	63.6	47.14	37.93	36.93
78.4	178.9	161.1	167.8					78.4	163.1	157.6	157.6	161.133	151.4				78.4	155.4	150	149.1	151.9	154.7				78.4	64.9	47.32	38.52	37.13
80	179.9	160.3	166.1					80	162.9	156.6	158.1	161.067	152.2				80	154.7	149	149.2	151.95	154.9				80	64.8	47.6	38.95	37.42
81.6	180.1	160.4	166.1					81.6	162.1	156.9	158.3	161.433	153.8				81.6	154.2	148.6	149.3	151.6	155.2				81.6	66.1	47.17	39.6	37.06
83.2	179.8	159.2	165.8					83.2	161.6	157.7	158	161.033	155				83.2	154	148.3	149.5	151.5	154.7				83.2	66.9	47.63	39.58	36.7
84.8	180.1	160.2	165.2					84.8	161.3	157.7	158.4	161.933	154.8				84.8	154.9	148.8	149.9	151.7	154.4				84.8	68.4	48.1	39.66	36.4
86.4	180.4	160.5	165.8					86.4	161.3	159.3	158.3	162.2	153.5				86.4	155.6	148.7	149.4	151.6	154.3				86.4	70	48.1	39.69	36.22
88	181.4	159.2	166.6					88	161.4	159.8	158.4	161.6	151.7				88	155.7	149.8	149.4	151.5	154.1				88	71.2	49.05	39.88	36.53
89.6	181.3	158.1	165.5					89.6	161.5	159.9	158.5	160.467	150.8				89.6	155.1	149.4	148.7	151.4	153.2				89.6	71.5	49.73	40.17	37.25
91.2	181	157.8	164.4					91.2	161.6	160	158.8	160.267	150.7				91.2	154.2	149.1	148.3	151.35	153.6				91.2	72.2	50.06	40.47	37.13
92.8	178.8	157.1	163.9					92.8	162.1	159.2	158.1	159.533	151.3				92.8	154.1	149.5	147.9	151.3	153.3				92.8	71.7	50.42	40.49	36.94
94.4	178.6	157.9	162.9					94.4	161.4	158	158	159.9	151.7				94.4	153.6	149	147.9	151.25	153.8				94.4	72.4	50.75	40.72	36.82
96	177.7	158.5	163.1					96	160.8	158.1	156.9	160.3	152.3				96	155.1	147.9	148.2	151.65	153.6				96	73.8	50.53	40.82	36.49
97.6	178.3	159	163.7					97.6	161.1	158.2	155.7	160.1	151.8				97.6	157.4	149	149.2	151.95	152.9				97.6	74.8	51.3	41.42	36.92
99.2	181.4	159.3	164.3					99.2	163.5	160	156.2	159.967	151.3				99.2	161.4	151.4	150.2	152.1	152.6				99.2	76.5	51.74	41.49	37.08
100.8	184.2	160.6	163.7					100.8	166.9	162.1	157.9	161.6	150.6				100.8	166.1	155.5	151.2	153	153				100.8	78.2	52.45	41.36	36.91
102.4	186.9	162.3	163.1					102.4	170.8	164.4	160.6	162.867	150.7				102.4	170.6	160.1	152.2	154.05	153.5				102.4	78.9	52.44	41.22	36.93
104	189	165	162.8					104	173.6	166.9	163.3	164.4	150.7				104	173.3	163.8	153	155.25	154.4				104	80.2	52.72	41.02	37.06
105.6	191.4	166.5	163					105.6	175.4	169	165.2	166.1	151.4				105.6	176.9	165.3	153.3	157.05	153.2				105.6	81	53.05	40.93	36.91
107.2	191.5	167.8	163.4					107.2	176.9	171.2	166.5	166.7	151.4				107.2	179.9	166.6	153.4	158.85	152.4				107.2	81.6	53.65	41.51	36.88
108.8	192.7	168.9	163.4					108.8	179.4	173.8	168.1	168.1	152				108.8	183.9	168.2	153.7	160.4	152.2				108.8	82.6	54.13	41.33	36.64
110.4	193.6	170.7	162.7					110.4	181.8	175.4	169	170	151.2				110.4	187.2	169.8	154.3	161.65	152.5				110.4	83.7	54.65	41.57	36.67
112	195.4	173.3	161.4					112	184	176.6	170.9	171.533	150.8				112	190.7	171.5	155.4	163	152.1				112	84.9	54.76	41.8	36.88
113.6	196.9	174.9	161.2					113.6	186.9	177.5	171.5	172.6	150.2				113.6	194.9	173.3	156.5	164.05	151.9				113.6	86	54.99	42.37	37.07
115.2	200.1	175.7	160.8					115.2	189.4	178.9	172.7	173.1	150.3				115.2	198.2	174.8	156.7	164.95	150.3				115.2	86.9	55.7	42.83	36.87
116.8	200.8	176.2	160.6					116.8	191.2	180.5	174.1	173.533	149.7				116.8	202.4	176.1	156.8	165.85	149.6				116.8	87.5	56.4	43.15	36.64
118.4	202.1	176.3	160.4					118.4	193.2	183.2	175.9	173.733	150.2				118.4	206.2	178.2	157.2	166.7	148.8				118.4	88.2	56.5	43.31	36.6
120	203.6	176.6	160.1					120	194.9	186	176.8	173.3	149.8				120	209.3	180.5	158	166.8	149.1				120	89.7	56.6	43.42	36.94
121.6	206.5	177.3	159.3					121.6	197.2	188	178.3	173.4	150.5				121.6	213.7	182.6	158.6	167.45	149.3				121.6	91.1	56.8	43.13	36.86
123.2	208.7	178.2	159					123.2	199.1	189.5	179.3	174.333	150.8				123.2	219.4	184.3	159.6	168.4	150.5				123.2	91.8	57.2	43.23	36.31
124.8	210.7	180.7	158.4					124.8	202.2	191	180.9	175.433	150.3				124.8	223.6	185.8	159.8	169	150.3				124.8	92.6	58	43.6	36.05
126.4	210.7	182.3	158.5					126.4	204.8	192.1	182.7	177.8	148.9				126.4	230.2	187.3	160.1	169.65	150.7				126.4	93.2	58.6	44.01	36.09
128	212.2	184.8	159.6					128	207.9	194.1	184.8	179.733	148.1				128	235.7	188.7	160.6	170.2	150.3				128	93.5	58.5	44.49	36.32
129.6	213.8	186	159.8					129.6	210.6	195.8	185.8	180.7	148.2				129.6	239.8	191.5	160.8	170.35	150.5				129.6	94.9	58.6	44.88	36.95
131.2	216.1	185.9	160.3					131.2	214.2	197.5	187.1	181.233	148.7				131.2	243.1	193.7	161.8	171	150.5				131.2	96	59	44.7	36.92
132.8	219.1	187.3	159.9					132.8	215.2	199.2	187.9	182.167	149.6				132.8	247.6	195.5	162.8	172	150.6				132.8	97.2	59.9	44.85	36.91
134.4	221.4	188.5	159					134.4	217.2	200.9	188.3	182.8	149.9				134.4	252.5	198.5	164.4	172.5	150.6				134.4	98.4	60.5	44.97	37.11
136	223.1	188.5	158.8					136	218.5	203.7	189	183.333	149.6				136	259.7	201	165.3	173.15	150.7				136	99.7	61	45.18	36.98
137.6	225	190.9	159.7					137.6	221.1	206.5	190.6	184.8	148.7				137.6	266.9	202.8	166.1	173.65	150.6				137.6	101.6	61.5	45.41	36.73
139.2	226.4	191.9	159.2					139.2	223.8	207.8	192.5	186.5	149.5				139.2	273.8	206.2	166.1	174.25	150.6				139.2	102.7	62	45.83	36.31
140.8	226.9	193.6	158.8					140.8	227.7	210.9	195	187.933	149.9				140.8	277.1	208.3	166.3	175.1	150.5				140.8	103.3	62.3	46.07	36.16
142.4	230	195	158.1					142.4	229.7	213	196.8	188.4	149.4				142.4	280.5	210.1	166	176.1	149.5				142.4	104.1	63	46.4	36.3
144	232	195.9	157.5					144	232.5	214.6	197.9	189.067	149.3				144	285	213.3	166.9	176.65	149				144	105	63.1	46.35	36.22
145.6	235.1	196.8	157.6					145.6	234.7	216.5	198.8	189.8	148.5				145.6	290.6	216.1	168	177.2	148.4				145.6	106.2	63.3	46.41	36.33
147.2	237.1	198.3	157.8					147.2	237.9	218.3	200.1	191.367	147.9				147.2	296.6	219	169.5	177.9	148.3				147.2	107.8	64	46.94	36.59
148.8	240.1	199.1	157.6					148.8	239.9	219.4	201	193.367	148.9				148.8	303	222.8	171	179.1	148				148.8	108.1	64.8	47.75	36.67
150.4	242	201.2	157.7					150.4	243	222.5	202.3	195.533	149.5				150.4	307.6	225.4	172.3	180.4	148.7				150.4	108.8	65.4	48.31	36.91
152	246.3	202.8	157.7					152	245.3	224.4	203.3	196.133	149.7				152	313	227.3	173.5	181.35	149.3				152	109	66	49.22	36.66
153.6	249	205.4	157.1					153.6	249.2	226.1	205.1	197.567	149.7				153.6	318.8	229.7	174.6	182.75	150.1				153.6	109.7	66.1	49.39	36.56
155.2	251.5	207.7	156.4					155.2	252.1	228.4	207	198.767	149.2				155.2	325.6	232.8	175.5	184.15	150.2				155.2	110.3	66.6	49.24	36.87
156.8	252.8	210	155.2					156.8	255.8	230.8	208.8	199.9	149.2				156.8	332.9	235.8	176.6	185.4	150.6				156.8	112	67	49.24	36.99
158.4	255.3	210.8	155.2					158.4	258.5	233.5	210.1	200.633	149.3				158.4	338.1	240.4	177.9	186.55	149.5				158.4	112.8	67.6	49.11	37.1
160	256.5	211.6	156					160	262.1	236.2	211.3	201.9	149.1				160	343.5	243.9	178.6	187.2	148.4				160	114.7	68.6	49.08	36.89
161.6	259.1	212.9	155.6					161.6	265.6	238.2	212.6	203.267	149.7				161.6	348.4	246.9	180.1	187.8	148.7				161.6	115.6	69.3	50	36.62
163.2	261	214.7	155.6					163.2	268.9	240.2	215	204.9	149.5				163.2	353.7	249.8	181.5	189.25	150				163.2	116.1	69.5	50.24	36.47
164.8	263.1	217	155.3					164.8	271.2	242.3	217.2	206.767	148.8				164.8	358.8	252.4	182.9	190.6	150.6				164.8	116.1	69.8	50.6	36.57
166.4	267.8	218.9	154.9					166.4	274	245.5	218.4	208.333	148.4				166.4	364.8	256.1	185	191.9	151.2				166.4	116.8	69.7	51.13	36.61
168	269.9	221.3	154.9					168	277	248.7	219.1	210.033	147.8				168	368.1	259.9	186.5	192.85	151.2				168	116.6	70.2	51.52	36.92
169.6	271.8	223.4	156.1					169.6	280.2	252.4	221	212.067	147.7				169.6	372.8	264	187.8	194.15	150.3				169.6	116.9	70.4	51.86	37.28
171.2	272.6	225.1	155.6					171.2	283.1	254.9	223.4	213.7	147.9				171.2	378.7	268.8	188.9	195.3	150				171.2	118.5	71.3	52.1	37.42
172.8	274	225.9	155.7					172.8	286	256.3	225.5	214.9	148.5				172.8	385	271.1	190.1	196.45	149.9				172.8	120	71.8	51.76	37.34
174.4	276.3	227.1	155.4					174.4	288.9	256.9	227.7	216.2	148.9				174.4	389.5	272.9	192	197.7	148.5				174.4	121.3	71.8	51.54	37.17
176	282.2	227.1	153.9					176	291.6	259.7	228.1	216.8	149.5				176	394.3	275.4	193.8	198.8	148				176	121.9	72.2	51.87	37.15
177.6	285.4	229.5	153.3					177.6	295.6	262.7	229.1	218.1	150				177.6	398.3	277.1	195.2	199.55	149.1				177.6	122.1	72.8	52.33	37
179.2	288.5	232.2	153.6					179.2	299.1	266.8	230.2	220.367	150.2				179.2	401.9	280.2	197.2	201	149.5				179.2	122	72.8	53.1	37.05
180.8	289.7	234.1	153.9					180.8	302.6	269.8	232	221.9	149.3				180.8	407	284.7	198.6	201.95	150.5				180.8	122.9	73.9	53.6	36.87
182.4	291	236.5	155					182.4	305.8	271.7	233.7	224.267	148.7				182.4	411.4	288.2	200.8	203.3	151.2				182.4	124.4	74.6	53.6	37.23
184	293.1	239	155.8					184	308.6	272.7	235.1	225.633	148.6				184	416.1	292	202.4	205.1	151.3				184	126.2	74.7	53.9	37.28
185.6	297	240.8	154.8					185.6	310.5	274.4	236.8	226.633	148.9				185.6	420	295.9	204.4	206.8	152				185.6	127	74.9	55	37.71
187.2	301.2	243.4	155					187.2	312.9	277.4	238.7	227.6	149.1				187.2	424.4	299.3	205.5	207.85	152				187.2	126.8	75.2	55.6	37.65
188.8	303.9	244.5	153.7					188.8	314.6	280.5	239.8	229.067	149.5				188.8	426.8	301.7	207.7	208.95	150.5				188.8	126.2	75.1	56.2	37.24
190.4	307.5	245	153.4					190.4	317.6	283	240.8	230.933	149.3				190.4	429.4	304.1	209.6	210.1	149.8				190.4	125.7	75.7	56.4	37.18
192	309.9	246.1	152.8					192	321.4	286.1	242	232.933	149.8				192	432	306.2	212.4	211.1	149.1				192	126.4	75.9	56.3	37.21
193.6	313.4	248	153.5					193.6	325.2	288.1	243.8	234.067	150				193.6	436.6	307.8	214.3	212.15	149.7				193.6	127.7	76.5	56.6	37.28
195.2	317.6	250.7	153.3					195.2	328.3	290	246.4	235.3	149.7				195.2	440.3	310.2	217	213.6	150.1				195.2	129.1	77.5	57.2	37.51
196.8	320.3	253.6	153.9					196.8	331.7	292.1	247.6	236.733	149.5				196.8	443.6	313.5	218.8	215	150.4				196.8	129.5	78	57.5	37.87
198.4	321.5	254.1	153.8					198.4	333.6	293.3	249.4	237.4	149.3				198.4	445.2	316.2	221.1	216.6	149.8				198.4	129.8	77.8	57.3	37.67
200	323.5	255.7	153.1					200	336.7	295.8	250.2	239.233	149.5				200	447.3	318.7	223	218.4	149.5				200	129.9	77.8	57.8	37.41
201.6	325.3	256.2	152.8					201.6	339.9	299.3	252.2	240.733	149.3				201.6	449.7	320.5	225.8	219.8	149.6				201.6	130.4	77.6	58.1	37.2
203.2	327.7	257.8	153.4					203.2	343.1	302.5	254.1	242.033	149.2				203.2	452.5	321.8	228.2	220.75	150.2				203.2	131.3	78.1	58.5	37.38
204.8	331	260.1	153.4					204.8	345.3	305.3	256	243.767	148.9				204.8	453.2	323.5	231.2	222.1	150.7				204.8	131.9	79.5	58.7	37.58
206.4	334.3	261.9	152.8					206.4	348.5	306.7	256.9	245.267	148.9				206.4	453.4	326.4	233.4	223.5	151.4				206.4	131.5	80.1	58.8	38.19
208	336	262.9	152.7					208	350.5	308.7	258.2	246.167	149.3				208	454.3	329.1	235.5	225.35	151.3				208	131.7	80.5	59.2	38.24
209.6	337.9	265.1	152.1					209.6	353.8	311.2	259.9	247.633	150				209.6	456.8	331.3	238.4	226.9	151.5				209.6	131.1	80.7	60	37.71
211.2	341.4	266.3	151.9					211.2	356.1	313.2	262	249.067	150.1				211.2	459.5	333	240.9	228.25	151.5				211.2	131.4	80.5	60.4	37.41
212.8	343.3	268.1	152.1					212.8	359.2	316.2	263.3	250.167	149.7				212.8	461.4	334.9	243.3	229.35	151.3				212.8	132.4	80.3	60.9	37.19
214.4	345.3	269.4	152.6					214.4	361.1	318.6	264.9	252.267	148.9				214.4	462.5	336.2	245.5	230.3	150.4				214.4	133.1	80.9	61.3	37.16
216	348.7	271.3	151.8					216	363.2	320.9	266.5	253.8	148.1				216	463.3	338.1	247.3	231.15	148.8				216	133.7	81.3	61.6	37.44
217.6	350	272.2	151.1					217.6	365.5	323.9	268.4	254.667	148.6				217.6	465.1	340.3	249.9	232.3	149				217.6	134.5	81.9	61.6	37.75
219.2	351.5	274.4	150.5					219.2	368.2	324.6	271.1	255.9	149.3				219.2	465.4	341.5	252.7	233.35	150.1				219.2	135.6	82.3	61.9	38.04
220.8	353.6	275.4	150.6					220.8	370.1	326.1	272.2	256.533	150.9				220.8	465.4	342.1	254.5	234.25	151.7				220.8	135.9	82.2	62.2	37.85
222.4	355.1	276.9	150.6					222.4	371.7	328.2	272.8	256.767	150.8				222.4	464.9	342.9	257	235.7	153.2				222.4	135.2	82.2	62.9	37.79
224	356.6	278.3	151.9					224	373.4	330.5	273.3	257.867	150.5				224	466.2	344.5	259.5	236.6	153.1				224	134.9	82.8	63.5	37.67
225.6	358.9	280.4	152.3					225.6	376.1	332.6	274.5	259.667	149.6				225.6	467.1	346.1	262.6	238	151.9				225.6	134.2	83.1	64	37.68
227.2	360.9	280.9	151.5					227.2	379.5	335.3	276.5	260.333	150				227.2	468.1	348.5	266.2	239.15	151.1				227.2	133	83.5	63.8	37.84
228.8	362.5	282.3	150.7					228.8	382.1	336.6	278.5	261.767	149.7				228.8	467.1	350.5	269.2	240.2	151				228.8	134	84	63.6	38
230.4	364.8	283.7	150.5					230.4	384.2	337.4	279.3	263.1	150.4				230.4	467.7	351.2	271.2	241.35	150.8				230.4	134.5	83.8	63.9	37.81
232	367.5	285.1	149.5					232	384.6	338.8	280.4	263.967	149.9				232	466.8	351.5	273.6	242.05	150.5				232	134.3	83.9	64.5	37.75
233.6	369.2	286.4	149.5					233.6	386.1	341.5	282	265.133	150.6				233.6	467.1	353	275.8	242.25	150.1				233.6	134.6	84.4	64.8	37.74
235.2	371.5	287.9	149.7					235.2	388.7	343.1	283.5	266.967	150.7				235.2	466.7	353.5	278.6	243.5	149.7				235.2	134.8	84.4	65.1	37.49
236.8	373.2	288.6	150.5					236.8	391.6	345.6	285.6	267.533	151.7				236.8	465.9	353.9	282.1	244.4	150				236.8	134.7	84.4	65.7	37.41
238.4	375.5	289.4	151.3					238.4	393.2	347.6	286.5	268	151.6				238.4	463.4	354.3	285.1	244.95	151.7				238.4	135.1	84.9	66.2	37.49
240	377.8	291.6	151.7					240	394.8	348.5	286.7	268.633	151.9				240	461.9	354.9	287.1	246.3	152.6				240	135.5	84.7	66.6	37.85
241.6	380.8	292.3	152.8					241.6	395.8	350.2	288.2	268.867	151				241.6	460.1	355	289.1	247.35	151.7				241.6	134.6	85.1	66.9	38.05
243.2	381.3	293.3	152.4					243.2	397.1	352.6	290	270.067	150.8				243.2	459.5	355.4	290.9	248.05	150.8				243.2	134.6	85.7	67.1	38.5
244.8	383.2	294.4	151.2					244.8	398.4	353.9	291.2	271.033	151.3				244.8	459.5	355.8	293.1	248.95	150.4				244.8	134.6	85.7	66.9	38.37
246.4	383	295.8	150.3					246.4	400.7	355.3	292.5	271.7	151.1				246.4	458.1	356	295.4	249.6	150.4				246.4	134.6	85.7	67	38.43
248	384.5	297.2	149.1					248	401.8	356.6	293.3	272.9	150.6				248	456.9	355	298	249.7	151.3				248	134.7	86.4	67.3	38.09
249.6	384.6	299.2	148.8					249.6	401.6	358.6	293.9	273.767	150.8				249.6	454.8	355.4	299.8	250.5	151.5				249.6	135.1	86.4	67.6	37.71
251.2	387.1	300.1	149.9					251.2	402.2	361	295.3	274.533	150.2				251.2	453.2	355.3	302.2	251.35	151.1				251.2	134.4	86.6	67.8	37.41
252.8	388.2	300.5	150.2					252.8	403	362.8	296.7	275.333	150.3				252.8	451.8	355.8	304.3	252.4	151.2				252.8	134.7	86.5	68.5	37.6
254.4	390.2	300.6	150.9					254.4	403.9	364.2	298.1	275.833	151.2				254.4	451.8	356.1	306.7	253	150.7				254.4	134.6	86.5	68.4	37.78
256	391.8	301.4	150.5					256	405.9	364.3	299.3	276.4	151.1				256	451.2	356	308.3	253.65	150.3				256	133.7	86.6	68.6	38.42
257.6	393.3	302.4	150.4					257.6	407.6	363.2	300.6	277.067	151.4				257.6	450.3	355.4	310.8	253.85	150.5				257.6	133.7	87	68.8	38.28
259.2	391.8	304.4	149.9					259.2	407.6	363.9	301.9	277.9	151.6				259.2	447.9	356.1	312.6	254.35	150.9				259.2	133.8	87	69.5	38.5
260.8	393.1	305.4	148.5					260.8	408.5	366.4	302.7	278.267	151				260.8	445.4	355.5	314.4	254.8	152.5				260.8	133.5	87	69.8	38.71
262.4	394.4	305.5	147.8					262.4	409.2	368	303.4	279.267	151.2				262.4	441.8	356	315.4	255.85	153.5				262.4	134	86.7	70.4	38.9
264	396.9	307	148.3					264	409.3	370.6	304.2	279.9	151.7				264	441.2	354.7	316.8	256.2	152.5				264	133.7	87	70	38.7
265.6	398.8	308.6	148.2					265.6	409	372.2	305.1	280.7	150.7				265.6	441.6	353	319.2	256.6	151.5				265.6	133.2	87.2	70.3	38.58
267.2	399.4	310.4	149.2					267.2	410	372	306.1	281.133	151.2				267.2	439.8	352.8	321.6	256.75	150.6				267.2	132.8	87.7	71.2	38.11
268.8	400.1	311.2	149.3					268.8	411.8	372.6	307.3	281.767	151.6				268.8	439.6	352.8	323.8	257.15	151.5				268.8	132	87.8	72	38.42
270.4	402.3	310.5	148.1					270.4	412.9	373.4	308	281.533	151.3				270.4	437.5	352.8	325.6	257.5	151.8				270.4	131	88.1	72.6	38.71
272	402.6	310.2	148.2					272	413.3	373.3	308.7	281.933	151.9				272	434.8	352.5	325.8	257.8	151.5				272	130.8	88	72.6	38.9
273.6	403.3	311.1	147.7					273.6	413	373.9	309.5	282.133	152.4				273.6	432.2	351.2	326.3	257.4	151.3				273.6	130.5	88.1	72.3	38.49
275.2	400.6	311.8	147.6					275.2	412.2	375.7	310.8	282.367	151.1				275.2	428.9	349.2	328.4	257	151.4				275.2	130.5	88.3	72.1	38.41
276.8	399.4	312	147.8					276.8	412.3	375.1	311.4	282.567	151.9				276.8	425.5	347.7	329.9	256.85	152.3				276.8	131.1	88.2	72.5	38.06
278.4	400.3	312.3	147.8					278.4	412.8	376.1	312.2	283.033	152.6				278.4	424.7	346.4	332	257.25	153.2				278.4	131.7	88.3	72.5	38.02
280	400.9	312.9	148.7					280	412.5	376.9	311.7	283.033	152.9				280	422.8	346	333.9	258.3	153.2				280	131.2	88.2	72.7	38.11
281.6	400.7	313.6	149					281.6	412.4	377.8	312.3	283	153.1				281.6	422.5	345.5	334.4	258.6	152.4				281.6	131.1	88.3	72.8	38.56
283.2	401.9	314.4	149.6					283.2	412.5	377.9	313.6	283.833	152.4				283.2	420	346.2	336	258.3	152.7				283.2	130.1	88.4	73.1	39.02
284.8	402.2	316.1	149.4					284.8	413.1	378.6	315.9	284.467	151.8				284.8	416.1	345.6	338	257.75	152.6				284.8	129.1	88.3	72.9	39.49
286.4	404	316	147.8					286.4	413.5	376.9	316.9	284.233	152.2				286.4	413.5	345.1	338.8	257.6	153				286.4	129.5	88	73.6	39.34
288	405.7	316.5	146.1					288	414	377.8	317.6	284.6	152.8				288	411.2	345.1	339.5	257.3	152				288	130	88.2	74.1	39.16
289.6	405.4	315.6	146.2					289.6	413.7	379.4	317	284.433	153.3				289.6	408.8	343.5	340	257.75	152.2				289.6	129.4	88	74.6	38.62
291.2	404.1	316.1	147.2					291.2	413.5	380.7	316.9	284.633	153.3				291.2	408	342.1	340.2	257.8	152.3				291.2	129.9	88	75.2	38.58
292.8	402.6	316.1	148.6					292.8	412.9	380.9	316.5	285.333	152.3				292.8	406.7	341.9	341	257.9	153.1				292.8	129.3	88.5	74.6	38.68
294.4	402.8	317.3	149.2					294.4	412.3	381.5	317.7	286.133	151.6				294.4	404.5	339.9	342.7	257.7	153.4				294.4	128.7	88.3	73.7	38.67
296	402.4	318.1	149.3					296	412	380.8	318	286.133	151.5				296	402	339.8	343.8	257.65	153.3				296	128.4	88.6	73.9	38.64
297.6	402.7	318.3	149.2					297.6	411.8	380.6	318.6	286.267	152.3				297.6	399.8	338.8	345	257.1	153.1				297.6	127.8	88.9	73.9	38.69
299.2	403.4	317	148.4					299.2	412	381	319.1	285.733	153.1				299.2	397.7	337.3	345.2	256.85	153				299.2	126.8	88.6	74.3	38.9
300.8	403.7	318.2	149.2					300.8	412.3	380.9	319.6	285.367	153				300.8	394.4	336.5	346.2	256.65	153.1
302.4	405	318.9	149.4					302.4	412.7	381.6	319.5	285.4	153.2				302.4	392.4	335.8	346.3	256.75	153
304	405.4	318.9	149.5					304	412.6	381.8	319.3	285.133	153.3				304	391	334.7	348.3	257.25	152.2
305.6	404.8	319	149.7					305.6	411.8	382.2	319.7	285.033	153.7				305.6	388.1	334.6	348.8	257.2	152.4
307.2	404.8	319.6	149.1					307.2	410.3	382	320.9	285.167	153.4				307.2	386.8	331.7	349.4	257	153.1
308.8	406.1	318.7	148.2					308.8	410	382.5	322.1	284.867	153				308.8	385.2	330.1	348.9	256.3	152.5
310.4	404.5	319.1	148.1					310.4	408.8	382.8	322.4	285.567	153.2				310.4	382.7	328.5	349.3	255.7	153
312	404.1	318.4	147.3					312	407.7	382.8	322	285.467	153.6				312	381.1	326.6	349.3	254.75	152.3
313.6	402.2	317.1	148					313.6	406.6	380.6	320.9	284.7	154.3				313.6	378.5	326.4	350.2	254.6	152.7
315.2	401.4	316.5	148.4					315.2	406	380.4	321.7	284.133	154.3				315.2	376.2	325.6	350.4	254.15	153.3
316.8	401.8	317.1	148.5					316.8	405.4	379.7	322.8	284.1	153.7				316.8	374.3	324.4	350.3	254.4	154.5
318.4	403.2	317.2	150.5					318.4	405.9	380.1	323.2	283.367	153.2				318.4	371.9	324	350.1	254.25	154.9
320	402.7	318.6	151.1					320	406.5	381	322.4	283.7	153.6				320	370.6	322.9	350.3	254.3	155.5
321.6	403.2	318.3	150.8					321.6	406	380.7	321.7	283.4	153.1				321.6	369.6	322.1	349.6	254.05	155.6
323.2	401.9	318.8	150.6					323.2	404.8	379.4	322	282.733	152.9				323.2	366.7	321.9	349	253.5	156.4
324.8	400.5	319.3	149.6					324.8	404.3	378.7	322.7	282.567	153.7				324.8	366.6	320.8	349.9	252.7	154.6
326.4	398.9	317.9	149					326.4	402.8	377.3	322.9	282	154.7				326.4	365.4	321	350	252.65	154.2
328	399	316.7	149.7					328	402	376.9	322.7	281	155.7				328	363.7	320.8	349.7	252.4	153.3
329.6	398.4	317.1	149					329.6	402	377.3	322.9	280.833	156.1				329.6	360.8	319.6	349.6	252.35	153.7
331.2	398.5	316.4	149.3					331.2	400.9	377.5	322.6	280.933	155.8				331.2	359.2	317.6	349.2	252.15	155.4
332.8	397.4	317.2	148.7					332.8	399.5	376.7	323.3	281.333	154.9				332.8	356.7	315.2	349.5	251.2	156
334.4	395.7	317.2	149.2					334.4	398.9	375.7	323.3	281.4	154				334.4	355.7	313	350	250.65	155
336	394.2	316.3	149.3					336	396.5	375.3	323.2	280.933	153.3				336	356.2	312.6	349.7	250.5	153.3
337.6	395.7	315.6	149.8					337.6	396.1	375.1	322.2	280.1	153.7				337.6	355.4	311.7	348.4	250.3	152.9
339.2	395.6	316.1	149.4					339.2	395.7	374.9	322.2	279.667	154.2				339.2	353	310.5	347.9	249.85	153.8
340.8	396.1	315.7	148.4					340.8	394.7	374.8	322.2	279.1	155.1				340.8	352	309.1	348.5	249.4	155.1
342.4	395.6	315.6	148.3					342.4	394.9	373.7	323.3	279.3	155.3				342.4	349.7	307.3	348.9	248.85	155.8
344	393.9	315	148.5					344	393.1	373	323.6	279.133	154.4				344	347.1	306.7	349.5	248.4	155.9
345.6	393.7	314.9	149.2					345.6	391.1	373	324.3	279.233	153.8				345.6	346.3	307.1	349.1	247.75	155.2
347.2	394	314.9	150.7					347.2	390.2	373.8	323.8	278.6	154				347.2	344.2	306.4	347.4	247.05	155.6
348.8	393.2	314.7	150.9					348.8	389.7	372.7	322.7	278.767	154.4				348.8	342.2	305.4	345.8	246.1	155.2
350.4	392.8	314.3	151.6					350.4	390.2	371.7	322	278.3	155				350.4	341.3	304.2	344.9	245.7	154.9
352	390.2	313.4	151.2					352	391.2	370.5	321.6	278.133	154.5				352	338.7	302.1	344.3	245.45	155.6
353.6	388.1	310	150.7					353.6	389.6	369.7	320.4	276.567	154.7				353.6	337.1	301.6	344.6	245.15	155.7
355.2	388.1	309.4	150.8					355.2	388.4	369.1	321	275.567	154				355.2	336.7	301.9	344.5	244.55	156.5
356.8	386.8	309.3	149.5					356.8	386.1	369.8	321.4	274.3	154				356.8	335.4	301.9	343.4	244.7	156.6
358.4	385.4	309.1	149.1					358.4	383.6	368.1	321	274	154.2				358.4	334.7	300.8	342.5	244.2	156.1
360	384.7	309.4	150.4					360	382	368.5	321.4	273.9	154				360	333.3	299.3	342	243.5	155.8
361.6	382.6	310	150.2					361.6	382	367.4	321.5	274.733	153.3				361.6	331.7	298.1	340.8	243.2	156.6
363.2	383.6	308.4	150.4					363.2	382.3	366.9	321.6	274.167	154.2				363.2	331.1	297.8	340	242.65	156.3
364.8	384.6	308.1	151.6					364.8	382.6	366.4	321.4	273.633	154.8				364.8	329.9	296.7	339.2	241.9	156.9
366.4	383.5	307.7	150.7					366.4	382.3	365.1	320.3	273.067	155.3				366.4	329.3	297	338.4	241.9	157.1
368	384	306.4	151.5					368	381.3	363.3	318.3	271.967	155.8				368	328.1	296	338.3	241.3	156.9
369.6	382.7	305.4	151.4					369.6	380.3	362.9	317.3	271.1	155.9				369.6	326.7	294.7	337.8	240.5	156.2
371.2	380.6	304.7	150.8					371.2	378.9	362.1	317.1	270.933	155.4				371.2	324.6	293.2	335.9	240.2	156
372.8	381.2	304	150.1					372.8	377.2	362.8	317.6	270.567	155.1				372.8	322.8	292.5	335.1	239.25	155
374.4	380.2	304.1	150.1					374.4	376.1	363.3	318.3	271.067	154.9				374.4	321.2	290.3	335.4	238.5	154.7
376	379.9	303.7	150.3					376	374.6	362.2	319.1	270.933	154.2				376	321.2	291.5	336.1	238.2	154.4
377.6	380.2	302.8	150.8					377.6	374.5	360.8	318.4	269.767	154.7				377.6	320.8	292.7	335.7	237.8	155.6
379.2	378.1	303	150.4					379.2	374.4	358.9	318	268.533	155.8				379.2	321	293	333.5	237.55	156.2
380.8	376.8	302.1	150.5					380.8	373	358.2	317.4	268.3	156.1				380.8	320.5	291.6	331.3	237.45	156.9
382.4	374.5	301.7	151.2					382.4	372.7	357.4	317.2	267.733	156.6				382.4	320.1	289.8	329.2	237.45	156.3
384	374.2	302.1	151.8					384	372.6	356.4	317.5	268.2	156.6				384	319.5	287.1	329.1	236.95	155.1
385.6	374	301.3	152.5					385.6	371	355.6	317	268.367	155.7				385.6	317.2	286.1	328.8	236.5	154.2
387.2	375	299.9	152.7					387.2	370.5	354.9	315.6	266.9	155.7				387.2	316.2	285.5	328.4	236.2	155.1
388.8	373.9	299.5	153.1					388.8	369.7	354.2	314.5	265.933	156				388.8	314.6	285.8	327.1	235.65	155.5
390.4	372.8	296.9	153.3					390.4	367.1	353.9	313.6	264.967	155.6				390.4	314.6	286	327	234.9	155.9
392	370.9	295.2	153.6					392	366.3	352.9	313.4	264.533	156.1				392	314.5	285.6	325.9	234.65	155.9
393.6	370.2	293.8	153.3					393.6	364.9	352.7	313.5	263.833	156.6				393.6	314.1	285.5	325.4	233.8	155.2
395.2	367.4	293.8	153.1					395.2	363.2	352.4	313.7	264.1	156.5				395.2	312.2	284.2	324.3	233	155.2
396.8	367.1	294.1	151.7					396.8	362.6	351.6	313.1	263.1	156.7				396.8	312.3	282.4	323.3	232.35	156.5
398.4	364.9	295.6	151.5					398.4	361.9	350.3	313.3	263.233	156.7				398.4	311.4	281.2	322.6	231.8	157
400	364.2	296.1	152.8					400	360.2	349.2	312.8	262.667	157				400	311.4	281.4	321.8	231.35	157.5
401.6	364.1	295.8	153.5					401.6	360.2	347.8	311.8	262.5	157.1				401.6	311.1	281.2	320.4	231.3	158.2
403.2	362	294.4	153.4					403.2	360.5	347.5	310.8	261.567	157.5				403.2	309.9	281.3	319.6	231.05	157.6
404.8	360.1	293.3	153					404.8	360.8	346.8	310.5	260.467	157.4				404.8	309.3	280.3	318.4	230.5	157.2
406.4	358.3	291.4	152.2					406.4	360.1	345.7	309.8	258.767	156.4				406.4	308.7	279.5	317.1	230	157.8
408	357.7	289.4	152.9					408	358.7	345.8	310	258.2	155.8				408	307.4	278.4	317.5	229.75	157.3
409.6	358.8	289.5	153.8					409.6	357.1	345.4	309	258.367	156				409.6	305.2	277.9	317.4	229.45	157.1
411.2	359	288.4	154.5					411.2	355.9	344.5	308.6	258.367	155.4				411.2	303.8	277.1	316.2	229	157.2
412.8	357.8	288	153.2					412.8	354.5	343.5	309.4	258.567	155.2				412.8	303.3	276.7	315.9	228.55	157
414.4	357.9	287.3	151.8					414.4	353.2	341.9	310.2	257.9	155.5				414.4	304.7	276.8	314.5	228	156.8
416	356.8	285.9	151					416	352.2	340.5	310.3	256.467	155.9				416	304.8	277.2	313	227.45	156.9
417.6	356.4	284.8	151					417.6	351.7	341.2	309.8	255.433	156.4				417.6	304.7	276.5	312.2	227.15	158
419.2	355.8	284.8	151					419.2	352.4	340.6	308.4	255.4	156.8				419.2	303.4	275.1	311.7	226.65	158.6
420.8	354.6	284.3	152					420.8	352.2	339.8	307.1	254.967	155.9				420.8	302.5	273.8	310.9	225.95	158.8
422.4	353.6	284.1	152.5					422.4	350	339.5	306.3	255.267	155.2				422.4	302.4	273.2	310.1	225.7	159.4
424	354.7	283.2	153.2					424	348.2	339	304.3	255.233	154.7				424	302.4	273.2	309.4	225.7	159.1
425.6	353.3	282.4	152.3					425.6	346.8	338.6	303	254.767	156				425.6	301.2	273.3	308.6	225.2	158
427.2	352.8	282.8	151.6					427.2	346.2	337.9	302.8	254.267	157.2				427.2	300.3	273.1	307.5	225.3	157.5
428.8	351.9	282.8	151.8					428.8	345.9	336	303.2	254.1	157.7				428.8	300.1	273	306.7	225	157.2
430.4	349.9	282.8	151.5					430.4	345.7	334.4	303.8	253.167	157.5				430.4	300.1	273.2	306.8	224.25	156.1
432	347.5	281	152.2					432	344.7	334.3	303.5	252.433	157.8				432	300.4	272.9	305.1	223.6	156.4
433.6	347.6	281	153					433.6	343.8	335	302.3	252.1	157.3				433.6	300.5	271.3	304	223	156.5
435.2	346.6	279.8	153.1					435.2	343.1	335.1	301.8	251.967	157.9				435.2	299.5	271	302.8	222.4	156.6
436.8	345.6	280	152.8					436.8	342.8	333.8	301.8	251.967	158.3				436.8	298	271	302.2	222.45	157.2
438.4	344.8	280	152.7					438.4	341.8	332.2	301.8	252.2	157.3				438.4	297	270.6	301.7	222.3	157.9
440	343.4	280.6	151.8					440	341	331.2	301.5	251.633	156.8				440	296.5	270.4	301.4	222.1	157.3
441.6	343.1	279.7	152.6					441.6	340.8	329.8	300.4	250.9	156.4				441.6	296.2	270.4	299.9	222.2	157.1
443.2	343	278.7	153.9					443.2	339.6	329.6	299.3	250.033	156.5				443.2	296.7	269.3	299.1	221.55	156.4
444.8	343.7	276.8	154.7					444.8	338.1	329.7	298.4	249.133	156.8				444.8	296.4	269.2	298.1	220.85	155.9
446.4	342.4	275.5	154.3					446.4	337.5	329.3	298.5	248.633	157.2				446.4	296.3	268.4	297.6	220.65	156.8
448	342.1	274.4	153.7					448	336.8	329.8	298.7	248.1	157.5				448	296.1	266.6	296.9	220.75	157
449.6	340.7	274.7	152.3					449.6	335.7	329.2	298.1	247.833	158.2				449.6	295.7	266.3	295.8	220.45	157.6
451.2	338.8	274.3	152.4					451.2	335.2	328.1	298.1	247.033	158.3				451.2	295.4	266.8	294.7	220.6	157.7
452.8	336.7	273.4	153.2					452.8	334.7	327.7	298.3	246.3	159				452.8	295.9	267.1	294.6	220.2	157.5
454.4	336.5	272.8	154.1					454.4	333.8	327.3	298.8	245.767	159.4				454.4	295.5	266.5	293.7	219.45	157.3
456	336	272.3	154.3					456	334.2	326.2	299	245.467	159.5				456	295.7	265.9	292.7	219.05	157.9
457.6	337	272.1	154.5					457.6	334.6	325.6	298.6	245.867	159				457.6	295.7	264.7	291.2	218.35	158
459.2	337.7	270.7	154.3					459.2	334.6	324.1	296.6	245.967	158.6				459.2	294.7	264.8	290.1	217.7	158.1
460.8	336.2	269.3	153.8					460.8	333.2	323.9	295.5	244.767	158				460.8	294.6	263.8	289.9	217.6	156.9
462.4	334.2	269.7	154					462.4	331.4	324.1	294.3	244.267	158				462.4	294.4	263.7	290	217.9	156.4
464	332.5	269.8	154.5					464	330.3	324.2	293.2	243.7	157.8				464	294.7	263.9	289.5	218.3	156
465.6	330.8	269.9	153.6					465.6	329.3	323.5	292.5	243.033	158.2				465.6	295.2	264.6	289.5	218.3	155.4
467.2	329.9	270	153.4					467.2	329.3	322.9	292.1	243.667	158.2				467.2	294.5	264.7	288.4	217.85	155.8
468.8	331.1	269.1	154.1					468.8	329.6	322.2	291.8	243.533	158.1				468.8	293.2	264.8	287.8	217.35	156.8
470.4	331.2	268.9	154.3					470.4	329.9	321.8	292.1	243.233	158				470.4	292.9	264.1	287.3	216.95	157
472	330.9	268.2	155.1					472	328.6	321.5	292	242.233	157.7				472	291.9	263.8	286.7	216.45	158.8
473.6	330.2	267.4	155.5					473.6	328.5	321	291.7	241.533	157.8				473.6	292.5	263.7	285	216.45	159.2
475.2	327.9	265.8	154.2					475.2	327.7	319.9	291.6	240.667	158.6				475.2	292.5	263.3	285.3	216.25	158.4
476.8	324.8	265.7	154.3					476.8	327	319.5	290.7	241.033	159.3				476.8	292.3	262.3	284.6	216	158.1
478.4	323.2	265.4	154.5					478.4	326.4	319.2	289.8	241.033	159.3				478.4	292.2	262.1	284.6	215.25	157.6
480	324.2	266	154.4					480	326.6	319	288.9	241.4	159.3				480	292.6	261.2	283.5	215.05	157.2
481.6	325.2	265.3	154.5					481.6	326.1	318.7	288.6	240.667	159.1				481.6	292.1	261.6	282.8	214.7	157.4
483.2	326.6	266.7	153.7					483.2	325.7	318	289.2	241	159.2				483.2	291.8	261.9	281.3	214.45	156.9
484.8	326.7	265.9	153.8					484.8	325.7	316.2	288.8	240.033	159.4				484.8	291.2	262.5	280.8	214.7	156.9
486.4	325.7	265.3	154.4					486.4	324.9	315.2	288.6	240.133	159.6				486.4	291.8	262.1	280	214.25	157.1
488	324.1	264.4	154.5					488	324.1	314.8	287.7	240.067	159.2				488	292.1	261.4	279.2	214.25	156.4
489.6	323.8	263.1	154					489.6	323.1	313.8	286.9	239.7	159				489.6	292.9	259.7	277.7	214.2	156.5
491.2	322.1	262.6	153.3					491.2	322.6	314.3	286.3	239.667	158.9				491.2	292.2	259.2	277.6	214.1	156.5
492.8	320.7	264	152.8					492.8	322.9	314.9	285.8	239.4	158.8				492.8	290.3	259.3	277.8	213.95	156.5
494.4	320.8	263.2	154					494.4	323.1	314.1	285.4	237.567	158.6				494.4	290.1	259.9	278.6	213.85	157
496	321.8	262.6	154.4					496	322.5	313.8	285.1	237	158.6				496	290.3	260	278.7	213.25	156.5
497.6	321.7	262.7	154.3					497.6	321.3	313.2	284.6	236.833	158.7				497.6	291.3	259.8	277.4	213.25	156.8
499.2	321	261.8	153.7					499.2	320.1	312.6	284	236.367	158.9				499.2	292.3	259.6	275.8	213.2	157.3
500.8	319.8	262.3	153.9					500.8	318.2	312.2	283.9	237.667	159				500.8	291.9	258.6	274.5	212.55	157.9
502.4	317.9	262.4	153.9					502.4	318.8	312.3	283.8	237.833	159.4				502.4	291	258.5	272.7	212.1	157.6
504	315.8	262.4	155.1					504	319.8	311.6	283.5	237.067	159.8				504	291.1	257.8	273.1	211.9	157.4
505.6	316.5	262	155.2					505.6	319.1	311.3	283.3	236.367	159.4				505.6	290.2	257.7	273	211.65	156.2
507.2	316.1	261.6	155.9					507.2	319.5	310.5	283.1	235.9	159.3				507.2	290.1	257.8	272.3	211.4	157
508.8	315.5	261.2	155.4					508.8	320.1	309.9	282.9	234.9	159.2				508.8	289.8	257.9	271.2	211.55	157
510.4	314.6	261.4	155.8					510.4	318	308.2	283	235.4	158.7				510.4	289.3	257.9	270.6	211.05	157.5
512	313	261.1	154.6					512	317.5	307.7	282.5	235.3	158.8				512	288.5	257.4	269.6	210.75	157.3
513.6	310.2	261.3	154.7					513.6	317.9	307.6	281	234.967	159.3				513.6	289.4	256.2	270.2	210.95	157.3
515.2	310.5	259.6	154.4					515.2	317.2	307.8	280.4	234.367	158.7				515.2	290.2	256.2	270.8	210.85	157.6
516.8	310.5	258.5	154.5					516.8	318.3	307.9	279.7	233.933	159				516.8	290.4	256.5	270.3	210.95	158.5
518.4	309.7	259.5	153.6					518.4	319.4	307.7	279	233.667	158.9				518.4	290.8	256.3	269.4	211.35	158.1
520	310.2	259.4	153.8					520	319.1	307	278.8	233.9	159				520	290.7	256.3	269	211.3	157.7
521.6	310.5	259.7	153.8					521.6	318.3	307.2	278.6	233.8	159.7				521.6	289.2	255.4	268.3	210.8	157.2
523.2	309.8	259.4	154.3					523.2	317	306.9	277.8	233.733	160.2				523.2	289	254.6	268.5	210.15	157.1
524.8	309.9	257.8	154.8					524.8	315.6	306.6	277.6	233.233	160				524.8	288.9	255.1	268.7	209.65	157.6
526.4	310.5	257.3	154.7					526.4	314.3	305.7	278.5	232.233	160.3				526.4	288	255	267.5	209.65	158.7
528	309.8	257.7	154.1					528	314.4	304.6	278.8	231.767	160.4				528	288	254.9	266.5	209.6	158.8
529.6	308	256	155.3					529.6	314.7	303.7	279.6	231.067	160.1				529.6	288.6	255.4	266	209.45	158.4
531.2	306.7	256.4	155.9					531.2	314.1	303.2	279.3	231.367	159.9				531.2	288.8	255.3	265.5	209.3	158.4
532.8	306.4	255.9	156.8					532.8	313.9	303.5	277.7	231.7	159.7				532.8	288.6	255	266	209.1	158.6
534.4	305.3	256.2	157.2					534.4	313.8	303.6	276.1	231.7	158.9				534.4	288.5	254.7	266	208.9	158.8
536	305.4	257.1	157					536	313.3	303.7	276.1	231.833	159.2				536	288.7	253.5	265.4	208.65	158.9
537.6	304.4	257.1	155.6					537.6	313.9	303	275.9	231.867	159.6				537.6	288.1	253.6	264.3	208.6	158.2
539.2	303	256.6	156.4					539.2	314.2	303.2	276	231.5	159.6				539.2	288.5	254.5	263.8	208.5	158.3
540.8	302.2	256.2	156.1					540.8	313.9	302.4	276	231.467	159.6				540.8	287.8	254.7	263.5	208.85	158
542.4	304.2	255.5	156.5					542.4	314.5	302.5	275.8	230.867	159.5				542.4	287	254.3	262.9	208.9	158
544	303.7	254.8	157					544	314.7	301.9	275.2	229.933	159.4				544	287.3	252.7	262.3	208.65	158.2
545.6	303.6	254.4	157.2					545.6	313.5	301.6	274.9	230.2	159.5				545.6	287.2	252.6	262.1	208.1	158.8
547.2	302.5	254.7	157.3					547.2	313.4	300.3	274.3	230.7	159.8				547.2	287.5	253.7	262	207.85	159
548.8	301.7	254.9	158.7					548.8	314.2	300.3	273.9	231.233	160.3				548.8	287.6	254.2	262.1	207.5	159.9
550.4	301.8	254.6	158.8					550.4	314.3	299.8	274	231.033	160.6				550.4	286.4	254	261.9	207.95	160
552	302.2	254.3	158.5					552	314	299.7	274	230.5	161.2				552	286	252.9	261.2	208.2	159.6
553.6	301.4	253.3	157.6					553.6	312.7	299.1	272.7	229.167	161.3				553.6	286.6	250.5	260.8	207.75	159.1
555.2	300.1	253.1	156.7					555.2	310.7	299.6	271.6	229.133	160.8				555.2	287	249.7	260.8	207.5	159.4
556.8	298.7	253.7	156.3					556.8	310.3	299.6	271.4	229.2	161.1				556.8	287.4	249.6	260.7	207.3	158.5
558.4	296.5	253.4	156.3					558.4	311	299.5	271.2	229.633	161.4				558.4	287.6	250.4	260.4	207.05	158.4
560	297.3	253.3	156					560	311.5	299	271.1	229.667	161.2				560	286.9	251.3	259.5	206.9	158.8
561.6	297	253.4	156.1					561.6	310.6	298.9	271.3	229.567	162				561.6	286.9	251.9	258.2	206.85	157.6
563.2	298.6	252.5	155.8					563.2	310.9	298.5	270.3	228.433	161.6				563.2	286.9	251.4	257.4	206.35	157.8
564.8	300.7	252.7	156.9					564.8	311.7	298.7	270.6	228.467	161.4				564.8	286.6	250.7	257.2	206.4	159.1
566.4	300.6	252.5	157.9					566.4	312	299	270.3	228.067	161.5				566.4	285.8	249.5	257.2	206.35	159.1
568	299.2	251.9	158					568	312.6	298.1	270.4	228.667	161.9				568	286.9	249.4	257.1	206.05	159.8
569.6	297.2	251.4	158.3					569.6	312.1	296.9	270.2	228.767	161.3				569.6	287	248.8	257.3	205.75	159.9
571.2	294.8	251.5	158.1					571.2	309.7	296.6	270	228.7	161.1				571.2	287.7	249.8	257.4	205.75	158.9
572.8	294.1	251.4	156.9					572.8	309.4	297	269.1	228.1	160.1				572.8	287.5	250	258	205.8	158.7
574.4	294.9	251.6	156.9					574.4	309.7	297.1	268.8	228.067	160.4				574.4	285.8	250.1	258.3	205.9	159
576	294.3	251.6	157.1					576	309.4	297.4	267.8	227.6	160.5				576	285	250	258.4	205.75	158.9
577.6	294.6	251.2	156.4					577.6	309.1	297.1	268	227.767	160.7				577.6	284.3	250.5	257.8	205.55	159.9
579.2	294.8	251.9	158.2					579.2	309.3	296.3	268.3	228.1	161.3				579.2	284.9	249.5	256.8	205.5	159.9
580.8	294.2	252.3	158.4					580.8	308.7	295.9	268.1	228.567	161.6				580.8	286	249.3	256.3	205.9	160.1
582.4	292.7	252.5	157.8					582.4	308.7	296.8	268.1	228.533	161.2				582.4	286.8	248.4	256.1	205.75	160
584	293.2	252.6	157.8					584	309.3	296.8	267.8	228.767	161.6				584	286.6	247.3	256.6	205.25	159.7
585.6	293.3	252.4	157.2					585.6	310.3	295.8	267.2	228.433	161.3				585.6	286.7	247.8	257.1	204.85	159.4
587.2	293.7	251.6	156.6					587.2	310.4	294	267.4	227.833	160.7				587.2	285	248.6	257.2	205.05	159.6
588.8	293.5	251.2	157.6					588.8	310.9	292.9	267.3	227.7	161.1				588.8	284.4	248.3	256.3	205.3	160
590.4	291.7	250.2	157.8					590.4	310.3	292.8	266.2	227.3	160.5				590.4	283.7	247.4	255	205.7	160.3
592	289.9	249.7	158.3					592	309.1	293.8	266.9	227.167	160.4				592	284.6	246.6	253.8	205.6	160.5
593.6	289.9	249.6	159.5					593.6	308	293.6	267.1	227.3	161.2				593.6	284.7	246	253.3	205.1	160.3
595.2	290.2	250.4	158.9					595.2	307.5	293.4	267.3	227.6	161.7				595.2	284.7	246.3	253.4	204.55	159.3
596.8	291.1	250.7	158.4					596.8	307.2	292	267.6	227.433	162.3				596.8	283.6	246.2	253.9	204.5	158.1
598.4	292.4	250.4	158					598.4	307.7	290.9	267.1	227.167	162.3				598.4	283.3	246.7	253.8	204.55	158.1
600	294	249.6	157.9					600	309.5	291	265.3	227.033	161.2				600	285	248.1	252.7	204.6	160.2

## Sheet: Fig.3B-E
Fig.3B Growth curve of epimastigotes: TcPiezo2 Tet-OFF													Fig. 3C Metacyclogenesis: TcPiezo2 Tet-OFF								Fig. 3D Infected Cells: TcPiezo2 Tet-OFF								Fig. 3E No. of Amastigotes: TcPiezo2 Tet-OFF
Days	Tet - (1)	Tet- (2)	Tet- (3)	Mean	Std Dev	Tet + (1)	Tet+ (2)	Tet+ (3)	Mean	Std Dev	P Value			Trial 1	Trial 2	Trial 3	Mean	Std Dev	P value			Trial 1	Trial 2	Trial 3	Mean	Std Dev	P value		Fields (n=40)	Tet-	Tet+
0	2	2	2	2	0	2	2	2	2	0			Tet-	7	6.5	8.6	7.36667	1.09697			Tet-	24	26	28	26	2			1	11	6
2	8.2	8.9	7.7	8.3	0.602771	4.1	3.9	4.6	4.2	0.360555	0.000556		Tet+	2.4	3.2	2.6	2.73333	0.416333	0.002391		Tet+	8	7	7	7.33333	0.57735	0.0001		2	6	5
4	24.1	25.6	27.1	25.6	1.5	8.7	9.4	10.1	9.4	0.7	7.1e-05																		3	11	5
6	49.2	53.3	57.1	53.2	3.95095	16.1	14.9	17.3	16.1	1.2	0.0001																		4	6	20
8	63	66.1	69.5	66.2	3.25115	20.1	22.2	24.6	22.3	2.25167	4.3e-05																		5	11	5
10	73.1	70.8	75.7	73.2	2.45153	24.2	25.6	27	25.8	1.4	8e-06																		6	16	18
																													7	11	5
																													8	16	6
																													9	12	6
																													10	4	4
																													11	12	4
																													12	24	6
																													13	12	10
																													14	14	15
																													15	8	10
																													16	14	6
																													17	13	4
																													18	8	8
																													19	13	4
																													20	13	14
																													21	10	8
																													22	10	2
																													23	6	8
																													24	18	2
																													25	10	4
																													25	9	5
																													27	18	5
																													28	9	4
																													29	26	6
																													30	11	4
																													31	11	8
																													32	15	2
																													33	15	4
																													34	17	10
																													35	20	5
																													36	22	4
																													37	32	2
																													38	26	2
																													39	20	4
																													40	18	6
																													Median	12.5	5
																													Mean	13.95	6.4
																													Std Dev	6.089	4.144
																													P Value		0.0183

## Sheet: Fig.4A-D
Fig. 4A TcPiezo2 Tet-OFF lysosomal Ca2+ release: △Fluorescence (AU)								Fig. 4B TcPiezo2 Tet-OFF ER Ca2+ release: △Fluorescence (AU)									Fig. 4C TcPiezo2 Tet-OFF Ca2+ entry: △Fluorescence (AU)									Fig. 4D TcPiezo2 Tet-OFF intracellular Ca2+: △Fluorescence (AU)
	Trial 1	Trial 2	Trial 3	Mean	Std Dev	P value			Trial 1	Trial 2	Trial 3	Mean	Std Dev	P value				Trial 1	Trial 2	Trial 3	Mean	Std Dev	P value				Trial 1	Trial 2	Trial 3	Mean	Std Dev	P value
Tet-GPN+	550	523.8	578.2	550.667	27.2061			Tet-CPA+	142.9	131.6	125.8	133.433	8.69617				Tet-Ca2+	274.4	263.9	285.6	274.633	10.8519				Tet-Ion+	237.4	230.4	228.7	232.167	4.61122
Tet+GPN+	243.6	231.2	250	241.6	9.55824	0.0001		Tet+CPA+	115.4	120.4	132.1	122.633	8.57108	0.2003			Tet+Ca2+	288.2	273.8	280.4	280.8	7.20833	0.4583			Tet+Ion+	162.5	150.4	173.4	162.1	11.5052	0.0006
jGCaMP7s (Fluorometry): epimastigotes								jGCaMP7s (Fluorometry): epimastigotes									jGCaMP7s (Fluorometry): epimastigotes									jGCaMP7s (Fluorometry): epimastigotes
Time (s)	Tet-GPN+	Tet+GPN+	Baseline (B)					Time (s)	Tet-CPA+	Tet+CPA+	Baseline (B)						Time (s)	Tet-Ca2+	Tet+Ca2+	Baseline (B)						Time (s)	Tet-Ion+	Tet+Ion+	Baseline (B)
0	177.7	173.4	162.3					0	153.8	167.5	156						0	157	178.8	159.5						0	155.3	158.1	159.1
1.6	176.8	173.5	161.4					1.6	153.5	168.4	155.1						1.6	157	179.1	158.9						1.6	156.6	156.8	158.9
3.2	176.1	173.6	161.2					3.2	153.8	168.4	154.9						3.2	157.4	178.2	158.5						3.2	156.6	156	158.6
4.8	175.5	173.5	161.2					4.8	154.3	167.8	155.1						4.8	157.7	176.7	158.2						4.8	155.9	155.8	158.5
6.4	175.1	173.1	161.1					6.4	154.9	166.4	155.2						6.4	157.5	176.4	157.8						6.4	155.7	156.6	158.5
8	174.8	173	160.5					8	154.1	166	154.9						8	157.5	176.5	158.4						8	155.7	157.1	158.9
9.6	174.5	172.7	160.3					9.6	152.4	166.4	154.9						9.6	157.5	176.4	158.3						9.6	155.9	155.8	159.4
11.2	174.3	172.9	160.1					11.2	152.6	166.9	154						11.2	157.4	175.9	157.8						11.2	156.1	154.7	160.1
12.8	174.6	173.1	160.5					12.8	152	167.7	153.9						12.8	158.3	175.1	157.6						12.8	155.1	153	158.8
14.4	173.7	172.5	160.8					14.4	152.1	168.6	153.7						14.4	158.7	174	157.6						14.4	155.1	152.2	158.3
16	173.1	172.6	161.2					16	152.5	168	153.9						16	158	173.6	157.1						16	155.2	152.4	157.7
17.6	172.5	172.9	161.8					17.6	152.5	167.5	154.1						17.6	157.5	173.6	157.4						17.6	155.6	152.4	157.7
19.2	172.6	173.1	161.6					19.2	152.6	166	154.9						19.2	157.2	173.1	157.2						19.2	155.4	152.1	158.1
20.8	173.1	173	161.3					20.8	152.5	164.9	154.9						20.8	157	173.8	156.6						20.8	155.5	152.1	157.7
22.4	173	172.9	160.8					22.4	152.7	163.9	154.6						22.4	157.7	174.2	156.5						22.4	154.8	151.9	157.8
24	172.2	171.7	161.1					24	153.6	164	154.2						24	157.7	173.9	157.1						24	155.4	152.3	158.6
25.6	171.6	171.8	161.2					25.6	154.8	164.4	153.9						25.6	157.2	172.3	157						25.6	155.7	152.2	159.3
27.2	170.7	172	161.2					27.2	154	164.7	153.1						27.2	156.7	171.7	156.9						27.2	156.6	152	159.1
28.8	170.5	172.5	160.8					28.8	153.3	164.6	153.3						28.8	157.3	171.4	156.4						28.8	156.8	151.6	158.5
30.4	169.8	172	161.2					30.4	152	165.2	153.3						30.4	157.4	171.4	155.7						30.4	156.5	151.3	158.4
32	169	171.9	160.8					32	151.6	164.3	152.8						32	157.8	171.4	155.1						32	155.3	150.2	159.2
33.6	169.1	171.5	161.5					33.6	152.8	163.9	152.9						33.6	157.6	171.6	155.3						33.6	154.7	149.5	159.8
35.2	169.5	171.7	160.8					35.2	154.9	163.4	152.8						35.2	157.6	170.2	155.4						35.2	154.5	149.2	160.1
36.8	169.1	171.8	160					36.8	154.2	163.1	152.7						36.8	157.1	170.2	155.7						36.8	154.4	149.5	159.6
38.4	168.7	172.3	159.8					38.4	152.9	163.1	153.4						38.4	157.7	169.8	155.7						38.4	154.9	149.7	159.2
40	167.8	171.8	160.1					40	152	163.1	153.4						40	157.3	168.4	155.6						40	155.4	149.8	159
41.6	167.1	171.9	160.6					41.6	152	162.4	153.6						41.6	156.8	167.9	155.1						41.6	155	149.2	158.2
43.2	167.2	171.9	161					43.2	151.9	162.5	154						43.2	156.4	168.4	155						43.2	154.9	148.8	156.9
44.8	167.6	171.6	160.6					44.8	153.1	162.6	153.6						44.8	156.8	168.1	155						44.8	155.2	148.4	155.6
46.4	167.1	171.4	160.7					46.4	153.1	162.2	152.9						46.4	157.8	169.3	155.2						46.4	155.1	149	156.5
48	166.7	170.8	161.2					48	152.1	162.3	152.6						48	157.8	169	155.1						48	154.8	149.1	157.6
49.6	165.9	170.4	161.3					49.6	151.8	161.6	152.3						49.6	157.5	169	154.4						49.6	155.4	148.9	158.4
51.2	165.3	170.3	161.2					51.2	152.1	161.7	152.5						51.2	157	169.2	154.5						51.2	155.6	148.1	158.4
52.8	164.9	170.4	160.8					52.8	151.2	161.1	152.5						52.8	156.5	169.2	154.1						52.8	155.4	147.1	157.8
54.4	164.6	170	160.3					54.4	151.5	160.8	152.4						54.4	157.1	168.4	153.6						54.4	155.2	146.5	157
56	164.5	170.5	160.7					56	152	160.5	151.8						56	157.9	167.8	153.8						56	154.6	146.8	157.7
57.6	165.2	170.3	160.7					57.6	151.1	161	151.9						57.6	157.4	167	154						57.6	153.5	146.8	157.6
59.2	164.9	170.4	160.7					59.2	151	160.9	151.4						59.2	157.4	166.6	153.6						59.2	153.6	146.8	158.1
60.8	164.6	170.5	160.7					60.8	151.3	161.3	151.6						60.8	156.7	167.3	154.4						60.8	154.5	146.8	158.1
62.4	163.8	170.6	160.9					62.4	151.7	160.6	152.2						62.4	156.3	167.1	153.7						62.4	154.4	146.2	158.2
64	163.4	170.5	160.7					64	152.7	159.7	152.2						64	156.5	166.7	153.2						64	154.8	146.2	157.7
65.6	163.2	170.8	161					65.6	152.9	159.6	152.6						65.6	156.6	165.6	153.2						65.6	154.8	145.9	158
67.2	163.3	170.3	161.1					67.2	152.6	159	152.9						67.2	157.4	164.6	153						67.2	154.8	145.6	157.4
68.8	162.9	170.4	161					68.8	151.8	158.8	152.4						68.8	158.3	163.8	153.3						68.8	154.1	145.5	156.8
70.4	162.4	170.5	160.8					70.4	151	158.7	152.5						70.4	157.7	163.7	153.5						70.4	154.1	145.8	156.4
72	161.9	170.4	160.3					72	149.8	158.9	153.1						72	157.5	163.8	153						72	154	146.5	156.2
73.6	161.8	170.1	160.1					73.6	150.1	158.6	152.7						73.6	157.4	163.3	152.8						73.6	154	146.8	156.2
75.2	161.7	170.2	160.4					75.2	149.5	158.6	152.9						75.2	157	163	153.1						75.2	154.3	146.7	156.8
76.8	160.9	169.9	161.4					76.8	149.6	158.6	152.6						76.8	157.6	162.6	153.6						76.8	154.5	146.1	156.3
78.4	161	170.3	161.7					78.4	149.3	158.2	152.8						78.4	158	162.7	154						78.4	154.4	145.3	156.4
80	160.3	170.9	162.2					80	149.4	158.4	152.7						80	158.1	162.6	153.6						80	154.2	145	156.7
81.6	160.3	171	161.8					81.6	149.4	159	152.7						81.6	158.4	163.1	152.9						81.6	154.4	145.2	156.9
83.2	159.4	171.1	161.8					83.2	150	158.6	151.9						83.2	158.1	162.1	152.2						83.2	154.3	145.5	156.8
84.8	159.5	170.9	161.7					84.8	150.2	158.3	151.8						84.8	157.8	161.2	152.2						84.8	153.8	145.4	156.4
86.4	158.8	170.7	161					86.4	150.2	158.3	151.5						86.4	157.3	161.1	152.4						86.4	153.8	145	156.1
88	158.8	170.8	160.9					88	149.3	157.7	152.1						88	156.9	161.3	152.4						88	153.9	144.7	156.5
89.6	158.7	170.8	160.8					89.6	148.6	157.7	152						89.6	157.7	161.2	152						89.6	153.3	144.3	157.1
91.2	159.2	170.5	160.9					91.2	148.8	157.8	152.1						91.2	157.9	162.1	151.7						91.2	152.9	143.8	157.1
92.8	159.1	170.3	161.6					92.8	148.4	157.8	152.2						92.8	157.4	162.1	151.7						92.8	153.3	143.2	156.5
94.4	158.9	170.1	162.2					94.4	150.6	157.2	152.3						94.4	157.3	162.2	152						94.4	152.5	140.1	156.5
96	159.4	170.1	161.8					96	151.9	157.9	152.3						96	157.6	161.2	152.2						96	150.2	146.1	156.6
97.6	159.9	171	162.1					97.6	151.8	157.7	152.5						97.6	159.5	160.7	152.7						97.6	146.1	165.7	156.4
99.2	160.1	171.4	161.8					99.2	150	156.8	151.8						99.2	163.6	160.9	152.4						99.2	158	197.9	156
100.8	160.1	171.2	161.8					100.8	148.9	156.5	151.6						100.8	167.7	162.8	152.1						100.8	190.1	235.6	156.4
102.4	161.2	171.2	162					102.4	147.1	156.6	151.9						102.4	171.4	166.2	152.3						102.4	238.3	268.6	156.4
104	161.2	171.8	162.4					104	148.6	155.4	151.5						104	175	170.6	151.9						104	291.8	288.7	157
105.6	162.5	172.4	162.4					105.6	149.4	155.6	151.8						105.6	178.2	174.5	151.3						105.6	333.6	300	156.8
107.2	162.5	173.1	161.9					107.2	150.8	155.3	152.2						107.2	181.1	178.4	151.2						107.2	354.6	307.3	156.7
108.8	162.3	173.9	161.9					108.8	151.5	155.1	151.9						108.8	183.9	181.2	150.9						108.8	367	311.5	155.6
110.4	162.3	174.2	161.8					110.4	152.6	155.9	152.1						110.4	187	183.1	151						110.4	374.1	314.5	155.4
112	163.7	174.8	162					112	152.8	157.4	151.9						112	189.8	185.7	151.1						112	378.3	317.8	155.6
113.6	164.1	175.2	162.5					113.6	153.5	157.6	151.7						113.6	192.7	188.9	151.3						113.6	382.7	319.3	156.2
115.2	165.3	175.6	162.7					115.2	153.6	158.3	151.9						115.2	196	192.1	151.3						115.2	385.6	319.5	156
116.8	165.1	176.3	162.1					116.8	155	159	151.9						116.8	198.8	195.3	151.1						116.8	387.1	320.5	156.5
118.4	166.1	176.8	162.2					118.4	156.4	160	151.8						118.4	201.6	198.6	151.4						118.4	388.1	320.2	156.8
120	166.9	177.3	162.1					120	157.4	160.8	152.5						120	204.4	201.6	151.6						120	390.1	319.8	156.7
121.6	167.8	177.6	162.5					121.6	159.6	161.7	152.5						121.6	207.4	204.4	151.5						121.6	391	318.7	156.6
123.2	168	177.6	162.2					123.2	162.2	162.1	152.6						123.2	210.5	208.4	151.5						123.2	391.7	316.2	157.1
124.8	168	177.6	162					124.8	163.9	163.6	152.5						124.8	213.3	211	151.5						124.8	392.5	314.5	156.9
126.4	167.5	178.2	161.6					126.4	165.7	163.8	152.2						126.4	216.1	214.2	151.3						126.4	392.3	312.8	156.6
128	167.9	178.3	161.8					128	167	165.1	151.6						128	219.8	217.7	151.3						128	391.7	312.1	156.6
129.6	168.9	178.5	162.3					129.6	168.6	166.8	151.5						129.6	223.5	221	151.2						129.6	392.3	310	156.3
131.2	169.8	179	163					131.2	171	168.1	151.3						131.2	227.3	224.5	151.5						131.2	391.8	307.1	155.3
132.8	170.2	179.7	162.9					132.8	173.9	169.2	151.8						132.8	230.6	228.8	151.1						132.8	390.4	304.9	156.4
134.4	169.4	180	162.2					134.4	177	171.1	152.1						134.4	233	232.4	151.1						134.4	388.9	302.9	157.2
136	168.8	180.5	161.6					136	179.5	171.2	152.6						136	236.1	236.1	150.9						136	386.7	300.2	157.2
137.6	168.7	180.9	161.6					137.6	183.2	173	152.2						137.6	239.6	239.8	150.4						137.6	384.8	298.5	157.1
139.2	170.4	181.3	162					139.2	187.2	175.2	152.1						139.2	243.2	243.5	150.6						139.2	384.1	295.9	156.6
140.8	171.4	182.1	162.2					140.8	189.8	177.2	151.7						140.8	246.5	247.7	150.6						140.8	382.1	293.7	155.9
142.4	172.1	182.2	162.6					142.4	193.1	179.7	151.5						142.4	249.9	252.9	150.5						142.4	379.6	291.8	156
144	172.4	182.2	161.6					144	196.5	181.9	151.2						144	254.3	257.4	150.5						144	377.3	289.7	156.4
145.6	172.4	182.4	161.7					145.6	198.9	184	151.9						145.6	259.3	261.5	150.6						145.6	374.6	287.6	156.3
147.2	172.8	182.5	161.4					147.2	202	186.5	152.2						147.2	263.3	265.4	150.5						147.2	373.4	285.3	157.3
148.8	174	183.1	161.3					148.8	204.7	188.9	152.5						148.8	265.8	269.8	150.8						148.8	371.6	282.8	157.8
150.4	174.2	183.6	161.1					150.4	208.1	190.5	152.1						150.4	268	274.3	151.1						150.4	369	280.9	157.7
152	174.4	183.2	161.5					152	212.4	192.6	151.3						152	271.2	278.5	151.6						152	367.1	278.9	157.5
153.6	174.8	183.7	161.4					153.6	217.5	194.2	150.8						153.6	275.7	282.7	152						153.6	364.4	276.6	157.9
155.2	175	184.1	162.2					155.2	222.1	196.4	151.3						155.2	280.3	286.3	152.7						155.2	361.1	274.9	157.6
156.8	175.7	184.9	162.7					156.8	225.5	198.6	151.8						156.8	285.4	291	152.3						156.8	358.8	272.9	157.7
158.4	176.7	185.8	162.6					158.4	227.4	201.7	152.1						158.4	288.7	295.9	151.6						158.4	355.6	271.7	157.6
160	177.4	186.1	162.6					160	230.3	204.4	152.7						160	292	300.6	151						160	353.4	270.4	157
161.6	178	186.3	162.5					161.6	233.1	207.1	153.1						161.6	295.3	305	150.4						161.6	351	268.9	156.2
163.2	178.9	186.6	162.4					163.2	236.7	208.7	153.5						163.2	299.1	309.2	150.7						163.2	348.2	265.9	155.9
164.8	178.6	186.6	162.6					164.8	241.3	210.6	153.3						164.8	302.2	313.9	151.4						164.8	345.2	263.5	156.1
166.4	179.3	186.9	163					166.4	245	213.4	152.9						166.4	305.9	319	151.7						166.4	342.7	261.8	156.6
168	180.5	187.5	162.6					168	248.7	216.7	152.6						168	308.5	323.6	151.3						168	340.1	260.8	156.7
169.6	181.9	187.8	162.4					169.6	252.8	219.8	152.5						169.6	311.7	327.4	150.7						169.6	337.1	259.2	156.8
171.2	182.8	189	161.9					171.2	256.4	222.4	153.3						171.2	314.9	331.7	150.6						171.2	334.8	257.8	156.5
172.8	184.6	189.6	162.5					172.8	258.5	223.8	153.4						172.8	318.7	336	151.3						172.8	331.9	255	156.4
174.4	185.3	190	163.1					174.4	260.6	226	153.4						174.4	322.4	340.1	151.4						174.4	329.6	252.4	156.7
176	186.4	190.6	163.9					176	261.2	228.5	152.8						176	326.1	344.5	151.8						176	326.8	250	156.9
177.6	187.8	191.3	163.8					177.6	263.5	230.1	152.7						177.6	328.7	349.6	151.2						177.6	323.9	248.4	156.4
179.2	188.7	191.7	163.7					179.2	267.7	232.7	152.5						179.2	332.6	354	150.8						179.2	320.8	246.1	157
180.8	189.7	192.9	162.5					180.8	271.8	234.8	153.1						180.8	335.8	358.5	150.9						180.8	317.8	244.6	157.7
182.4	191.3	193.4	162.4					182.4	275	236.9	153.2						182.4	338.8	362.6	150.8						182.4	314.4	243.1	157.7
184	192.5	194	162.4					184	277.7	239.7	153.4						184	342.5	365.2	150.4						184	312.6	241.8	157.3
185.6	194	194.7	162.4					185.6	278	241.8	153.1						185.6	346.7	369.9	150.6						185.6	309.7	240.2	156.9
187.2	195	195.2	162.4					187.2	278.4	242.5	153						187.2	349.4	374.3	150.7						187.2	307.6	239	156.3
188.8	196.2	195.4	162.3					188.8	279.1	244.2	153.1						188.8	354.1	378	151.2						188.8	304.5	237.1	157.9
190.4	198.4	195.7	161.9					190.4	281	245.9	153						190.4	356.2	381.9	151.8						190.4	301	236.1	158.7
192	200.4	196.1	162.4					192	282.2	247.1	153.2						192	358.8	385.9	151.6						192	298.7	234.5	158.9
193.6	202.7	197	162.3					193.6	283.8	248.8	153.1						193.6	361.1	389.2	151.5						193.6	297.2	233.3	158.6
195.2	204.2	198.6	161.9					195.2	284.8	250.6	153.1						195.2	364	392.4	151.6						195.2	295.1	231.7	158.5
196.8	205.6	199.5	162.4					196.8	285.4	251.7	152.9						196.8	366	395.1	151.5						196.8	293.6	229.6	157.7
198.4	207.4	200.1	162.9					198.4	287.5	253.1	153.1						198.4	370	396.8	151.2						198.4	291.3	227.9	158
200	208.7	200	163.1					200	290.2	254.9	152.7						200	372.8	400.1	151.3						200	288.9	227.2	158.1
201.6	210.5	200.5	164					201.6	289.9	255.7	153						201.6	376.4	403.5	151.3						201.6	286.5	226.3	157.9
203.2	212.7	200.9	164.3					203.2	290	257.2	153						203.2	378.9	406.5	151.6						203.2	283.7	225.8	157.2
204.8	214.8	201.8	164.1					204.8	289.7	259.1	153.3						204.8	381	409	152.2						204.8	281.5	225	157.6
206.4	217.3	202.7	163.9					206.4	289.4	260.3	153.4						206.4	383	411.5	152.5						206.4	279.2	223.9	157.6
208	220.3	203.7	164.1					208	290.2	261.3	153.6						208	385	412.5	152.2						208	277.6	222.7	157.2
209.6	222.1	205	163.7					209.6	291.7	262.1	153.6						209.6	388.3	413.8	152.4						209.6	275.4	221.6	157
211.2	224.5	206.3	163.4					211.2	291.9	262	153.7						211.2	391	416.2	152.2						211.2	273.3	220.3	157.3
212.8	226.8	206.8	163.3					212.8	293	263.1	153.3						212.8	392.9	418.5	152.1						212.8	270.7	218.6	157.7
214.4	229.2	207	163.2					214.4	293.7	264	153.4						214.4	394.8	421.5	152.1						214.4	269.7	217.4	158.4
216	231.5	207.3	163					216	293.4	264.6	153.4						216	397.7	423.3	151.9						216	267	217.4	159.1
217.6	233.6	207.7	163					217.6	293.6	264.5	153.5						217.6	399.7	424.5	151.7						217.6	264.9	216.2	159.1
219.2	234.6	209.1	163.2					219.2	294.5	265	153.6						219.2	402.4	425.5	151.9						219.2	262.5	215.2	158.7
220.8	237.5	210.1	163					220.8	295.6	264.9	153.8						220.8	405	426.9	151.9						220.8	260.5	214	159
222.4	240.4	211.2	163.5					222.4	295.7	265.1	153.7						222.4	406.7	427	151.8						222.4	258.2	212.3	158.9
224	243.8	212.1	163.7					224	295.3	265.6	153.8						224	408.5	429.3	152.1						224	256.7	211.7	159.4
225.6	247.8	213.1	163.5					225.6	293.5	265.7	154						225.6	410.4	431.2	152.4						225.6	254.9	210.7	159.3
227.2	250.7	213.9	163.4					227.2	292.9	266.8	153.9						227.2	411.9	433.8	153.1						227.2	253	209.9	159.1
228.8	252.5	214.3	164					228.8	291.9	267.6	153.5						228.8	411.9	436.4	154						228.8	251.2	209.3	158.6
230.4	255.7	214.9	164.3					230.4	292.3	268.5	153.6						230.4	413.6	436.7	153.8						230.4	249.6	208.9	158.2
232	258.2	215.6	164.8					232	292.5	267.9	153.5						232	414.8	435.9	152.6						232	247.4	208.2	157.6
233.6	261.1	216.1	164.7					233.6	293.1	267.2	153.5						233.6	416.1	436.6	152.1						233.6	245.5	207.9	158.2
235.2	264.4	217.4	164.2					235.2	293.2	266.2	153.9						235.2	417.6	436.2	152						235.2	244.8	206.3	158.2
236.8	267.4	218.6	164.6					236.8	293.7	266.3	154.1						236.8	419.1	436.5	152.1						236.8	243.5	205.4	158.1
238.4	270.6	219.8	164.8					238.4	293.7	266.6	153.6						238.4	419.3	437.1	153						238.4	242.5	204.2	158.7
240	274.5	221.3	164.7					240	293.5	267.3	153.7						240	420.8	436.6	152.9						240	241.4	203.3	158.9
241.6	277.6	222	164.7					241.6	291.5	267.5	153.4						241.6	421.5	436.7	152.7						241.6	239.3	202.6	158.8
243.2	281.7	222.5	164.2					243.2	290.7	267.2	153.4						243.2	423.1	437	153.2						243.2	236.7	202.7	158.8
244.8	285.6	223.3	163.8					244.8	289.9	267.2	154.2						244.8	424	436.9	152.9						244.8	235.1	202.6	159.4
246.4	289.2	224	164.4					246.4	289.7	265.9	154.3						246.4	424.1	437.5	152.7						246.4	234.5	203.2	159.4
248	293.3	225.4	164.2					248	289.1	265	154.1						248	424	438.3	152.9						248	233.3	202.9	159.9
249.6	296.7	226.6	164.8					249.6	288.5	264.2	154.2						249.6	424.2	437.6	152.9						249.6	232.5	201.5	159.3
251.2	299.4	227.9	165.4					251.2	286	264	153.9						251.2	425.4	437.3	153						251.2	230.9	199.7	158.3
252.8	303.4	228.5	164.7					252.8	283.9	263	153.3						252.8	427.3	436.6	152.5						252.8	229.5	198.5	157.8
254.4	307.3	229.3	164.7					254.4	282.4	262.7	153.6						254.4	428.1	435.8	152.2						254.4	227.6	197.4	158.8
256	312.1	230.2	164.5					256	281.5	261.7	153.6						256	428	434.4	152.3						256	226.9	197.5	159.4
257.6	317	230.3	164.6					257.6	280.5	261.5	154						257.6	428.2	433.8	152.8						257.6	225.6	196.7	160.1
259.2	321.4	231	164.6					259.2	279.6	260.4	154.7						259.2	427.2	433	153.9						259.2	224.4	195.2	159.8
260.8	325.7	233	164.4					260.8	278	260.9	155.1						260.8	427.8	433.1	154.1						260.8	223.6	195.4	158.9
262.4	329.9	234.8	163.2					262.4	277.2	260	154.8						262.4	428.1	432	153.6						262.4	222.9	194.9	158
264	334.3	237	163.4					264	276.7	259.4	154.6						264	428.7	430.9	154						264	221	195	158.6
265.6	340.6	238.6	163.5					265.6	277.4	259.1	154.3						265.6	429.6	429.2	153.6						265.6	219.9	195.2	159.3
267.2	346.6	239.1	165					267.2	277.8	258.5	153.8						267.2	430.2	428	153						267.2	218.5	194.1	159.8
268.8	352.7	239.5	165.5					268.8	275.5	257	153.7						268.8	429.1	427.4	152.8						268.8	216.9	193	160.3
270.4	357.1	240.6	165.3					270.4	272.2	256.4	154						270.4	428.3	427.7	152.3						270.4	215.9	193.2	159.6
272	360.9	241.6	164.6					272	269.2	255.9	154						272	428.1	426.9	152.4						272	215.1	192.6	159.1
273.6	364.6	243	165					273.6	266.3	255.2	154.1						273.6	428	425.2	153.7						273.6	214.7	192.6	159.4
275.2	369.2	244.5	164.7					275.2	265	254.3	153.9						275.2	427.7	424.5	154.4						275.2	215	191.8	159.7
276.8	375	246.2	165.5					276.8	264.4	253.2	153.5						276.8	428.5	423.4	154.4						276.8	214.7	191.5	159.9
278.4	381	247.2	165.3					278.4	264.9	252.5	154						278.4	428.2	422.4	154.1						278.4	214.3	191.3	160.9
280	387.3	248.9	164.9					280	264	251.3	154.6						280	427.8	421.5	153.6						280	213	191	160.4
281.6	393.2	249.9	164.6					281.6	263.3	250.9	154.6						281.6	427.7	420.1	153.7						281.6	212.2	190.1	160.2
283.2	398.8	251.6	164.9					283.2	263.5	249.9	154.9						283.2	426.3	417.1	154.3						283.2	210.9	190.4	160.2
284.8	403.7	253.5	164.2					284.8	262.5	248.8	154.3						284.8	424.9	415.7	154.9						284.8	210.6	189.8	160.6
286.4	409	255.7	164.6					286.4	261.1	248.1	154.1						286.4	424.8	412.9	154.7						286.4	209.7	189.6	160.6
288	414.5	257.2	164.6					288	261.4	248.5	154.8						288	423.8	412.3	154.3						288	208.9	189.2	161
289.6	420.2	258.5	165					289.6	259.3	247.7	155.1						289.6	423.8	412.1	153.7						289.6	207.7	188.8	160.7
291.2	426.7	259.2	164.9					291.2	256.8	246.9	155.1						291.2	424.2	411.3	153.1						291.2	206.7	187.8	160.2
292.8	432.8	260.1	165.4					292.8	255.6	246.1	155.5						292.8	423.5	410.3	153.6						292.8	205.9	188.4	160.2
294.4	440.1	261.2	165					294.4	254.2	245.1	154.9						294.4	423.7	408.8	154.8						294.4	206	188.4	160.3
296	446.5	263.5	165.3					296	251.4	243.4	154.4						296	423	405.1	155.3						296	205.8	188.2	160.1
297.6	452.8	265.9	165.9					297.6	250.7	242.9	154.2						297.6	422.1	404.4	155.4						297.6	205.7	187.2	160.3
299.2	457.3	268.3	166.3					299.2	248.9	242	154.5						299.2	421.9	403.8	155.1						299.2	205.2	187.2	161.4
300.8	464	271.1	166					300.8	246.7	240.8	155						300.8	421.1	402.5	154.9						300.8	204.3	186.4
302.4	470	273.2	166.5					302.4	245	240.6	155.5						302.4	419.2	401.1	155.1
304	477.3	274.5	166.3					304	244.3	239.9	155.7						304	418.9	399.9	155.3
305.6	482.2	276.3	166					305.6	243	237.9	154.9						305.6	417.8	398.6	155.7
307.2	487	277.2	165.9					307.2	242.7	236.4	154.6						307.2	416.5	397.9	155
308.8	491.7	278.8	165.9					308.8	242	235.4	154.4						308.8	416.9	396.4	155.2
310.4	499.8	280.4	165.4					310.4	240.5	235	154.9						310.4	416.2	393.5	156.2
312	506.5	281.9	165.7					312	238.7	235.5	155						312	415.3	390.5	155.7
313.6	513.2	283.3	166.5					313.6	237.6	234.5	155.4						313.6	414.7	388.9	155.4
315.2	518.9	285.7	166.7					315.2	237.1	233.5	155.5						315.2	413.2	388.9	155.5
316.8	524.8	287.6	166.7					316.8	236.3	232.5	155.9						316.8	411.8	388.5	155
318.4	531.1	290.3	167.2					318.4	236	231.2	155.7						318.4	411.7	387.7	155.4
320	537.6	291.8	166.6					320	234.5	230.3	156						320	411.9	386.1	155.7
321.6	542.7	293.8	166.2					321.6	232.5	230	155.3						321.6	411.8	385.1	156
323.2	547.8	295.4	166.3					323.2	230.9	227.8	155.4						323.2	410.4	383.4	156.1
324.8	552.4	297.8	166.3					324.8	229.5	226.5	155.1						324.8	408.8	381.7	155.7
326.4	557.9	300.1	166.1					326.4	228.4	225.9	155						326.4	407.4	380.2	155.4
328	563.9	302.9	166.6					328	228.4	225.8	154.6						328	406.3	379.8	155
329.6	570.6	305	166.7					329.6	228.6	225.9	154.9						329.6	405.3	378.7	154.9
331.2	576.8	307.3	166.6					331.2	228	225.7	155.1						331.2	404.3	377.9	155.1
332.8	582.3	308.7	166.4					332.8	228	224.5	155.9						332.8	403.1	375.9	154.8
334.4	586.7	310	166.5					334.4	227.4	223.3	156.2						334.4	402.9	373.6	154.8
336	591.8	311.6	166.1					336	225.9	222.4	156.2						336	401.7	372	155.2
337.6	597.1	313.9	166.1					337.6	224.5	221.7	155.9						337.6	401.5	371.3	155.5
339.2	603.8	316.6	166.2					339.2	222.8	221.3	155.7						339.2	400.4	370.2	155.8
340.8	608.1	318.8	166.7					340.8	220.8	220.2	155.3						340.8	399.2	368.7	155.5
342.4	612	320.6	166.8					342.4	219.3	219.5	154.9						342.4	398.4	367.3	155.2
344	616.1	322.5	167					344	217.8	219.2	154.9						344	398.7	366.7	155.4
345.6	621.4	324.6	166.5					345.6	217.6	218.5	155.3						345.6	398.2	366.6	155.8
347.2	626.6	327.1	165.9					347.2	217.4	217.9	155.5						347.2	398.1	366.2	156
348.8	631.1	329.6	165.9					348.8	216.4	217.5	155.5						348.8	396.8	365.4	155.9
350.4	634.8	331.4	166.7					350.4	215.5	216.6	154.9						350.4	394.3	362.5	156.1
352	637.9	332.9	167.4					352	214.1	216	154.5						352	391.7	360	156.2
353.6	641.6	335	167.7					353.6	214	215	154.8						353.6	390.5	359.5	155.8
355.2	647.7	337.1	167.3					355.2	213.9	214.1	155.7						355.2	389.5	359.8	156
356.8	652.4	338.5	167.1					356.8	214.4	213.6	155.9						356.8	388.9	359.5	155.8
358.4	656.1	339.9	167.6					358.4	214.8	212.8	156.2						358.4	387.2	359.4	155.2
360	659.9	341.3	167.7					360	213.7	212.3	156.2						360	385.2	357.2	155.9
361.6	663	343.5	167.4					361.6	212.2	211.8	155.9						361.6	383.5	356.1	155.7
363.2	666.6	346.1	167.3					363.2	212	210.8	155.8						363.2	383.6	355.5	155.9
364.8	670.6	347.8	167					364.8	210.7	210.3	155.9						364.8	383.7	355.7	155.6
366.4	673.5	349.2	167.1					366.4	209	210	155.9						366.4	383	355	155.8
368	675.6	350.3	168					368	207.8	209.3	156.1						368	381.5	354.5	156.1
369.6	676.1	352.8	167.9					369.6	206.4	209.4	155.9						369.6	379.1	352.5	157.2
371.2	679	355	167.6					371.2	206.6	208.9	155.8						371.2	377.7	350	157.3
372.8	681.8	357.7	167.6					372.8	207.4	208.5	155.9						372.8	376.2	348.1	157.7
374.4	685.1	358.5	167.5					374.4	207.7	207.9	156.3						374.4	375.6	348	157.2
376	688.2	360.3	166.9					376	206.2	207.6	156						376	375.1	348	157.1
377.6	690.5	361.9	167					377.6	204.1	206.4	156						377.6	374.9	347.7	157.3
379.2	691.8	364.6	166.8					379.2	202.1	206.3	155.6						379.2	374.7	345.8	157.5
380.8	695.5	365.6	167					380.8	200.9	205.5	155.9						380.8	374.1	344.6	157.1
382.4	698.5	367.5	167.5					382.4	200	204.7	156.2						382.4	372.4	344.7	156.6
384	701.3	368	167.8					384	199.6	203.7	157						384	371.2	344	156.6
385.6	701.5	369.5	167.5					385.6	200	203.6	156.9						385.6	370.9	343	156.8
387.2	702.6	371.6	167.4					387.2	198.7	203.6	157.2						387.2	370.3	342.5	157
388.8	704.7	372.9	167.5					388.8	198.3	204.6	156.9						388.8	370.2	340.9	157
390.4	707.6	374.9	167.8					390.4	197.7	204.2	156.9						390.4	369	341.6	156.9
392	709.4	376.8	168.4					392	195.6	203.3	156.5						392	368.4	341.9	156.4
393.6	709.6	378.1	168.9					393.6	194.8	202.3	156.5						393.6	367.8	339.9	156.4
395.2	707.7	379	168.9					395.2	194.8	201.8	156.5						395.2	367	338.7	156.5
396.8	708.9	380.4	168.8					396.8	194.2	202.2	156.9						396.8	366	338.3	156.2
398.4	709.9	380.8	168.8					398.4	195.7	201.8	156.6						398.4	364.5	336.9	156.2
400	711.1	383.4	168.5					400	196.6	200.7	156.3						400	362.6	336.8	156.9
401.6	712	385.1	168.5														401.6	361.7	336.3	157.4
403.2	712.7	385.9	168.5														403.2	361.1	335.5	157.6
404.8	714	386.2	167.9														404.8	359.7	335.2	157.9
406.4	716.2	387.1	167.6														406.4	358.7	336.7	157.7
408	717.2	388.2	167.6														408	358.1	336.3	157.3
409.6	718.2	390.5	167.8														409.6	357.2	335.8	157.6
411.2	717.8	392.4	168.7														411.2	356.5	335	158.2
412.8	717.1	393.6	169.2														412.8	356.2	333.7	158.6
414.4	716.7	395.5	169.1														414.4	354.6	332.3	158.7
416	715.1	396.7	168.9														416	353.5	332.2	158.8
417.6	715.2	397.3	168.2														417.6	353.3	332	158
419.2	715.7	398.1	167.8														419.2	352.5	330.9	157.7
420.8	714.9	399.1	167.9														420.8	351.7	331.1	157.8
422.4	715.4	398.9	168.5														422.4	351.3	331.5	157.7
424	715	399.3	169.3														424	350.8	332	157.8
425.6	714.9	399.7	169.6														425.6	351.3	330.9	158.1
427.2	714.7	399.8	169.5														427.2	351.2	329.9	157.5
428.8	714.1	401.6	168.3														428.8	350	329.1	157.7
430.4	712.7	404.4	168.2														430.4	348.7	327.9	157.8
432	710.7	405.7	168														432	348.4	328.7	157.3
433.6	709.7	405.7	168.4														433.6	348.5	329.7	158.3
435.2	710.6	405.8	168.9														435.2	348.5	329.3	159
436.8	710.8	404.5	169.8														436.8	347.9	328.5	158.7
438.4	711.3	404.9	170														438.4	346.6	328.4	159.4
440	710.6	405.9	170														440	345.4	327.5	159.5
441.6	709	407.1	169.5														441.6	345	327.5	159.6
443.2	707.8	407.4	169														443.2	344.1	327.6	159.8
444.8	706.3	408.6	168.7														444.8	342.4	327.1	159.5
446.4	705	408.7	168.5														446.4	341.7	326.5	158.6
448	704.8	409	168.9														448	341.8	326.1	157.9
449.6	705.3	408.3	168.8														449.6	342	326.2	158.2
451.2	705.2	408.9	168.7														451.2	341.8	326	159.3
452.8	703.5	409.8	168.4														452.8	340.1	325.7	159.8
454.4	699.9	410.3	168.2														454.4	338.5	325.8	160
456	697.9	411.5	168.1														456	338.3	325.7	159.9
457.6	696.8	412.3	168.7														457.6	338.9	325.6	158.7
459.2	697.1	411.9	169.3														459.2	339.2	324.6	158.7
460.8	697.3	411.9	169.6														460.8	338.8	323.8	158.9
462.4	697.1	412.3	169.3														462.4	337.3	323.7	158.7
464	695.1	411.6	169.1														464	336.3	324.5	159.2
465.6	693.9	412.2	169														465.6	335.8	324.9	159.1
467.2	691.9	411.9	169														467.2	335.3	325.3	159.5
468.8	689.3	412.3	169.3														468.8	334.2	324.1	159.8
470.4	686.2	412.6	169.4														470.4	333.6	323	159.7
472	683.6	413.1	169.4														472	333.6	323.4	159.1
473.6	682.4	412.8	169.3														473.6	334.1	323.7	159.4
475.2	682.6	411.6	168.9														475.2	333.6	324.1	158.9
476.8	681.6	411	168.4														476.8	332.7	324.8	159.6
478.4	681.3	410.8	168.3														478.4	331.2	323.4	159.8
480	678.5	412	168.2														480	330.8	322.5	159.8
481.6	675	412.5	168.9														481.6	330.8	322.1	160.2
483.2	673.7	412	169.6														483.2	331.6	321.3	159.7
484.8	672.7	410.7	169.9														484.8	331.8	320.7	159.2
486.4	670.5	411.5	169.8														486.4	331.3	321.2	158.9
488	668	410.9	169.3														488	330.5	321.4	158.9
489.6	666.6	411.5	168.5														489.6	330.4	321.7	159.4
491.2	664.2	412	169														491.2	329.6	321.8	159.9
492.8	662.2	411.4	169.4														492.8	329	321.9	159.5
494.4	662.7	410	169.4														494.4	328.7	321.9	159.6
496	662.7	408.9	169.6														496	328.9	321.8	159.3
497.6	660.2	408.1	169.9														497.6	328.5	322.2	159.7
499.2	658.7	407.1	169.8														499.2	328.5	322.7	159.8
500.8	655.7	408	169.7														500.8	327.7	322.4	159.5
502.4	652.6	408.9	169.9														502.4	326.7	322.1	159.1
504	651.7	408.9	169.7														504	326.2	322.1	158.9
505.6	651.1	408.1	170.2														505.6	326.6	321.1	159.1
507.2	650.5	407.6	170.7														507.2	326.1	320.7	159.8
508.8	649.5	406.3	170.7														508.8	326.2	320.7	160.1
510.4	647.3	406.5	170.5														510.4	326.3	320	160.7
512	645.3	407.2	170														512	326.1	320.2	160.4
513.6	641.2	407.4	169.9														513.6	325.8	320.1	160.3
515.2	638.6	407.5	170.3														515.2	325.4	320.1	159.9
516.8	637.4	407.1	170.2														516.8	325	319.8	160.1
518.4	638	406.3	170														518.4	324.9	319.8	160.5
520	637.5	405.8	169.9														520	324.8	319.5	160.9
521.6	636.7	405.2	169.3														521.6	325	319.2	160.7
523.2	634.9	405.5	169.7														523.2	323.8	318.5	160
524.8	633	406.2	169.9														524.8	323.7	318	159.3
526.4	630.9	405.8	170.1														526.4	323.5	317.5	158.9
528	629.8	405.6	170.4														528	323.5	317.5	159.1
529.6	628.5	404.6	170.6														529.6	323.4	318.3	159.4
531.2	626.5	403.4	170.7														531.2	323.6	318.3	159.5
532.8	625.4	402.5	170.6														532.8	322.1	318.6	159.9
534.4	622.7	401.7	170.3														534.4	321.1	318	160.8
536	620.3	401.1	170.6														536	320.2	317.8	160.6
537.6	618.1	401.3	171														537.6	320.6	316.7	161
539.2	616.7	400.4	171.4														539.2	321.1	316.4	160.8
540.8	614.7	400.3	170.9														540.8	322.2	315.9	160.1
542.4	612.3	399.8	170.3														542.4	322	316.2	160.6
544	610.8	399.7	170														544	321.3	316.9	161.1
545.6	609.4	398.9	170.1														545.6	320.6	317.6	161
547.2	608.9	399	170														547.2	321.1	317.3	161.6
548.8	608.6	398.5	170.5														548.8	321.4	318	161.3
550.4	608.4	398.4	170.7														550.4	321.6	317.3	161
552	606.6	397.8	170.6														552	320.9	315.8	161.1
553.6	605.8	398	170.6														553.6	319.7	316.4	161.2
555.2	605.2	396.4	170.7														555.2	320.1	315.6	160.9
556.8	604.3	396.2	170.2														556.8	320.5	316	160.8
558.4	602.1	395.6	169.8														558.4	320.4	316.3	160.3
560	599.9	395.6	169.8														560	320.7	316.2	160.4
561.6	596	395.2	170														561.6	319.5	314.6	160
563.2	594.4	395	170.5														563.2	318.1	314.7	160.4
564.8	594.6	394.2	171.6														564.8	318.4	313.5	160.6
566.4	594.6	394	171.4														566.4	317.5	313.3	160.9
568	592.6	393.3	171.3														568	317.3	313.2	161.1
569.6	591.2	393	170.8														569.6	318.4	313.5	161.8
571.2	588.1	392.8	170.8														571.2	318.1	313.4	161.9
572.8	586.8	392.7	170.1														572.8	317.6	313.5	162.3
574.4	586.2	392	170.2														574.4	317	312.8	162.5
576	586.9	390.6	169.7														576	316.8	313	162
577.6	585.8	390	169.9														577.6	316.6	313.6	161.6
579.2	585.3	389.1	170.7														579.2	317	312.9	161.6
580.8	583.9	389.2	171														580.8	316.6	312.8	160.7
582.4	581.4	389.5	170.6														582.4	315.6	312.4	160.3
584	580.2	389.7	170.8														584	315.5	311.3	160.2
585.6	579.8	389	171.2														585.6	315.9	310.4	160.4
587.2	578.3	389	171														587.2	316.5	310.4	161.6
588.8	576.6	387.4	171.6														588.8	316.1	310.1	162.3
590.4	576.1	386.9	170.9														590.4	315.9	310.1	161.9
592	573.5	386	170.9														592	314.6	309.8	161.3
593.6	573.8	386	171.3														593.6	314.4	308.8	161
595.2	574.3	385.8	171.5														595.2	313.6	307.9	161.3
596.8	573.8	385.7	171.7														596.8	313.9	308	162.1
598.4	573.1	385.2	171.8														598.4	313.9	308.4	162.5
600	570.9	385	171.3														600	313.1	307.9	162.3
601.6	568.3	383.9	171.4
603.2	566.8	383	170.9
604.8	565.4	382.3	170.4
606.4	564.6	382	171.3
608	564.6	383	171.6
609.6	562.7	382.8	171.5
611.2	563.3	381.9	171.5
612.8	562.6	380.8	170.6
614.4	561.3	380.1	170.6
616	560.8	380.4	171.5
617.6	560.8	381	171.5
619.2	559.9	380.6	171.3
620.8	560.5	380.1	170.9
622.4	559.5	379.4	169.9
624	557	379	170.1
625.6	556	378.6	170.6
627.2	555.1	377.6	170.5
628.8	555.5	376.5	170.8
630.4	555.6	376.3	171.3
632	556.5	376.2	171.1
633.6	555.7	376.3	171.5
635.2	554.7	375.9	171.5
636.8	552.9	375.7	171.5
638.4	552.5	374.6	171.8
640	550.1	373.6	172.2
641.6	549.6	372.9	172.1
643.2	549.8	373.4	171.9
644.8	549.4	373.7	171.4
646.4	549	374.5	171.9
648	548.4	374.3	172.2
649.6	545.7	373.5	172.2
651.2	543.2	373	171.9
652.8	542.9	372.9	171.9
654.4	544.2	372.4	171.9
656	546.1	371.9	172.2
657.6	546	372.3	172.1
659.2	545.5	372.1	171.5
660.8	543.4	371.2	170.9
662.4	541.8	370.7	170.5
664	540.8	369.8	171
665.6	540.7	369.1	171.1
667.2	541.4	369.7	171.6
668.8	542.1	369.9	171.8
670.4	542.3	369.1	171.6
672	541.8	368.8	171.3
673.6	539.5	368.4	171.8
675.2	539	367.7	171.8
676.8	539.6	368.1	172.5
678.4	538.7	369	172.6
680	538.1	369.2	172.1
681.6	537	369.4	171.6
683.2	536	368.7	171.4
684.8	536.8	368.3	171.2
686.4	537.2	367.7	171.5
688	537	367.9	171.5
689.6	536.8	367.2	171.4
691.2	536.1	367.7	171.2
692.8	535.3	366.9	171.2
694.4	534.9	366.6	171.1
696	533.6	365.8	171.1
697.6	533.2	366.1	171.2
699.2	533	365.6	171.8
700.8	533.3	365.8	171.9
702.4	532.8	366.3	171.9
704	532.8	365.1	171.9
705.6	532.4	364.4	171.3
707.2	532.5	364.7	171.4
708.8	532.7	364.4	171.2
710.4	533.2	363.8	172
712	532.2	364.4	172.4
713.6	531	363.3	172.6
715.2	530.9	363.3	172.1
716.8	530.6	363.3	172
718.4	532.2	362.9	171.2
720	532.4	363	172
721.6	530.9	362.8	172.3
723.2	528.7	362.7	172.4
724.8	527.3	362.8	172
726.4	527.8	363.1	171.4
728	529	363.4	170.9
729.6	529.3	363.7	171.2
731.2	527.5	363.1	171.8
732.8	526.6	362.7	172.8
734.4	525.9	361.5	173.2
736	527.9	361.6	173
737.6	527.9	361.6	172.1
739.2	527.4	361.6	171.5
740.8	525.2	361.2	171.1
742.4	524.6	361.3	171.6
744	525.2	361.1	172
745.6	526.1	360.9	172.2
747.2	525.2	361.1	172
748.8	524.7	360.7	172.5
750.4	523.2	360.4	172.1
752	523.5	360.2	172.3
753.6	523.9	360	172
755.2	524.3	359.6	171.6
756.8	523.1	360	171.7
758.4	522.8	360.4	172.1
760	522.4	360.1	172
761.6	522.2	359.7	171.9
763.2	522.4	359.5	171.9
764.8	522.5	359.9	172.1
766.4	521.4	360.3	171.7
768	520.8	360.9	172
769.6	520.4	360.6	172.5
771.2	521.2	360.4	172.1
772.8	522	359.9	173.2
774.4	522	359.4	173.7
776	522.8	359.5	173.2
777.6	522.8	358.7	173.1
779.2	522.5	359.1	172.7
780.8	522.7	360.4	171.9
782.4	521.7	361	172.8
784	520.1	360.6	172.9
785.6	520	359.9	172.9
787.2	519.3	358.1	173
788.8	519.1	358.4	172.4
790.4	518.9	359.2	172.2
792	518.5	360.2	171.8
793.6	517.7	359.8	172
795.2	518.6	358.8	172.3
796.8	518.6	358.8	173
798.4	518.9	359.4	172.9
800	519.5	359.1	172.5
801.6	519.1	359.6	172.3
803.2	517	358.6	172.5
804.8	517.6	357.9	172.7
806.4	517	357.9	172.9
808	516.7	357.8	172.7
809.6	517.7	358.1	172.3
811.2	517	358.5	172.3
812.8	515.4	357.9	172.4
814.4	516.3	358.2	172.4
816	516.6	357.6	172.5
817.6	516.9	357.1	172.2
819.2	517.3	356.8	172.2
820.8	516.3	356.7	171.9
822.4	515.9	356.6	172.1
824	516	357.9	172.8
825.6	515.7	358.5	172.6
827.2	515.7	359	172.5
828.8	514.7	358.6	172.3
830.4	514.1	358.1	172.4
832	514.2	357.6	173.1
833.6	513.8	357.2	173.8
835.2	512.6	357	173.6
836.8	512.3	356.6	172.9
838.4	512.2	356.7	172.1
840	512.8	357	172.1
841.6	513.7	357.7	172.3
843.2	513.7	357.8	172.3
844.8	513.6	357.7	172.7
846.4	513.3	356.6	172.2
848	512.6	356.5	172.2
849.6	512.8	356.3	172
851.2	511.9	355.9	172.3
852.8	512.1	355.5	173.2
854.4	512.3	356	173.9
856	512	355.5	174
857.6	511.3	356	173.9
859.2	511.1	357.1	173.1
860.8	510.3	357.5	172.9
862.4	509.8	357.1	172.5
864	508.8	356.6	172.9
865.6	508.8	355.6	172.2
867.2	509.3	354.9	172.6
868.8	509.6	355.4	172.7
870.4	510	355.6	172.9
872	509.6	355.3	172.1
873.6	508.5	355.1	172.9
875.2	507.7	355.6	172
876.8	507.3	355.4	172
878.4	508.1	355.2	172
880	508.8	354.6	172.2
881.6	509.2	354.4	172
883.2	508.8	354.9	172.9
884.8	508.8	356.1	173
886.4	508.3	356.1	173.5
888	509.2	355.5	173.7
889.6	509.8	354.9	173.5
891.2	510.1	353.8	173.1
892.8	509	353.8	173.3
894.4	508.4	355.3	172.7
896	506.7	355.3	172.8
897.6	505.6	355.5	172.7
899.2	504.5	355.6	172.3
900.8	505.4	355.1	172.1
902.4	505.9	355.1	172.5
904	506.5	355.1	172.4
905.6	506	354.6	171.8
907.2	505	354.1	171.4
908.8	504	353.8	171.8
910.4	504.6	353.7	172.2
912	505.5	353.7	173
913.6	505	353.3	173.4
915.2	503.4	354	173.1
916.8	501.1	353.9	172.8
918.4	500.1	354.1	173.1
920	501.3	354	174
921.6	503.4	353.9	174.5
923.2	503.7	353.9	174.8
924.8	502.9	354.6	174.4
926.4	501.5	354.5	173.4
928	499.5	353.9	172.7
929.6	499.8	353.1	172.9
931.2	501.6	352.9	173.2
932.8	501.9	352.7	173.6
934.4	501.6	352.9	173.3
936	501.1	352.4	173.3
937.6	500.4	352	172.7
939.2	500.8	352	172.4
940.8	502.1	352.1	172
942.4	501.4	352.9	172.1
944	501.1	353.3	172.1
945.6	499.9	353.3	172.8
947.2	499	353	172.7
948.8	498.3	353	172.4
950.4	498.2	352.7	172.3
952	498.4	353.4	172.3
953.6	498.9	352.1	172.7
955.2	498.8	352.1	173.4
956.8	498.9	351.6	173.4
958.4	498.1	351.6	173.5
960	498.8	351.8	173.4
961.6	499.9	352	173.1
963.2	499.9	351.2	173.2
964.8	499.3	351.9	172.8
966.4	499.5	351.7	172.9
968	498.3	351.1	173.3
969.6	498.3	351.5	173.3
971.2	498.1	352	173.4
972.8	497.9	352.6	172.5
974.4	497	353.1	172
976	496.8	352.6	172.8
977.6	496.2	351.4	173.3
979.2	495.7	351.1	174.1
980.8	495.5	350.6	173.2
982.4	496.3	350.4	172.5
984	495.8	350.5	172
985.6	496.2	351.3	172.2
987.2	496.1	351.5	172.6
988.8	495.4	351.4	173.4
990.4	495	351.2	172.7
992	495.2	350.9	172.9
993.6	494.6	350.3	172.2
995.2	494.5	350.6	172.1
996.8	493.6	350.2	172.3
998.4	492.8	349.9	172.8
1000	492.7		173.5

## Sheet: Fig.5A-H
Fig. 5A Effects of Yoda1 on TcPiezo channels					Fig. 5B Effects of Dooku1 on TcPiezo channels						Fig. 5C-D TcPiezo1 Tet-OFF Ca2+ entry: Two Ca2+ spikes (Dooku1)								Fig. 5E-F TcPiezo2 Tet-OFF Ca2+ release (GPN): Fluorescence changes and rates									Fig. 5G-H TcPiezo2 Tet-OFF Ca2+ release (GPN): Fluorescence changes and rates
											1st peak	Trial 1	Trial 2	Trial 3	Mean	Std Dev	P value		△AU	Trial 1	Trial 2	Trial 3	Mean	Std Dev	P value 1	P value 2		△AU	Trial 1	Trial 2	Trial 3	Mean	Std Dev	P value 1	P value 2
jGCaMP7s (Fluorometry): epimastigotes-TcPiezo1 Tet-OFF					jGCaMP7s (Fluorometry): epimastigotes-TcPiezo1 Tet-OFF						Tet-Dooku1+	202.5	237.4	183.4	207.767	27.3825			Tet-	544.6	512.2	587.3	548.033	37.6675				Tet-	623.9	590.2	560.1	591.4	31.9169
Time (s)	40 µM	20 µM	Baseline (B)		Time (s)	40 µM	20 µM	10 µM	Baseline (B)		Tet+Dooku1+	101.3	76.2	124.5	100.667	24.1562	0.0071		Tet-GsM+	275.4	252.3	287.6	271.767	17.9283	0.0003			Tet-Yoda1+	843.4	820.3	799.6	821.1	21.911	0.0005
0	175.6	169.4	165.9		0	167.2	173.6	160.2	165.9										Tet+	284.6	300.2	250.1	278.3	25.6373	0.0005	0.0001		Tet+	323.2	300.9	284.2	302.767	19.5669	0.0002	0.0001
1.6	176.8	169.7	167.2		1.6	165.6	173.4	161.3	167.2		2nd peak	Trial 1	Trial 2	Trial 3	Mean	Std Dev	P value		Tet+GsM+	82.7	80.2	79.3	80.7333	1.76163		0.0002		Tet+Yoda1+	460.6	420.8	417	432.8	24.1504		0.0019
3.2	177.4	170.1	167.4		3.2	164.8	172.9	161.6	167.4		Tet-Dooku1+	180.6	193.2	174.9	182.9	9.36429
4.8	177.7	170.4	167.1		4.8	164.5	172.3	161.6	167.1		Tet+Dooku1+	202.1	183.2	214.9	200.067	15.9475	0.1832		△AU/s	Trial 1	Trial 2	Trial 3	Mean	Std Dev	P value			△AU/s	Trial 1	Trial 2	Trial 3	Mean	Std Dev	P value 1	P value 2
6.4	177.5	169.4	167.1		6.4	164.7	171.8	161.3	167.1										Tet-	2.18	1.57	1.84	1.86333	0.305669				Tet-	1.66	1.74	1.82	1.74	0.08
8	178.8	168.9	168		8	164.7	171.6	160.4	168		jGCaMP7s (Fluorometry): epimastigotes								Tet-GsM+	0.74	0.66	0.7	0.7	0.04	0.0028			Tet-Yoda1+	5.42	7.2	6.3	6.30667	0.890019	0.0009
9.6	178.9	168.5	168.6		9.6	164.6	172	160.6	168.6		Time (s)	Tet-Dooku1+	Tet+Dooku1+	Baseline (B)					Tet+	0.85	0.91	0.76	0.84	0.0754983	0.0049	0.0001		Tet+	1.03	0.68	0.82	0.843333	0.176163	0.0013	0.0035
11.2	179.4	168.7	168.7		11.2	164.6	172.8	160.6	168.7		0	159.4	158.56	164.6					Tet+GsM+	0.17	0.15	0.19	0.17	0.02		0.0001		Tet+Yoda1+	3.11	2.78	3.2	3.03	0.221133		0.0002
12.8	179.8	169.7	168.1		12.8	164.6	172.8	160.8	168.1		1.6	160.1	158.6	163.1
14.4	179.2	170.6	167.2		14.4	165.5	172.8	160.8	167.2		3.2	160.1	158.495	162.7					jGCaMP7s (Fluorometry): epimastigotes									jGCaMP7s (Fluorometry): epimastigotes
16	177.9	169.7	167.1		16	166.2	172.2	161	167.1		4.8	159.7	158.35	162.8					Time (s)	Tet-	Tet-GsM+	Tet+	Tet+GsM+	Baseline (B)				Time (s)	Tet-	Tet-Yoda1+	Tet+	Tet+Yoda+	Baseline (B)
17.6	177.9	170	168.1		17.6	166.8	171.4	160.1	168.1		6.4	159.7	158.205	162.7					0	167.4	161.6	167.7	161.1	162.2				0	160.7	153.5	152.3	154.8	162.2
19.2	177.1	169.3	168.6		19.2	166.3	171.2	160.7	168.6		8	159.9	158.17	162.7					1.6	169.1	161.7	166.7	161.6	163.6				1.6	162.7	154.9	151.6	154.2	163.6
20.8	177.2	168.9	169.1		20.8	165.6	171.2	161.2	169.1		9.6	160.3	158.375	162.9					3.2	169.6	161.2	165.8	162.2	162.8				3.2	163.4	155.1	151.3	154.6	162.8
22.4	177.8	169	168.8		22.4	164.3	171.1	160.8	168.8		11.2	160.4	158.31	162.8					4.8	169.5	160.7	165.1	162.8	161.1				4.8	163.3	154.8	151.3	155.2	161.1
24	177.4	168.7	167.9		24	164	170.6	160.5	167.9		12.8	159.4	158.24	162.7					6.4	168.7	161	165	162.8	160.1				6.4	163.2	155.1	152	155	160.1
25.6	177.7	168	167.3		25.6	163.6	170.3	160.7	167.3		14.4	159.4	158.145	162.7					8	168.9	161	164.7	161.9	159.7				8	162.1	155	152.1	154	159.7
27.2	178.6	168.9	166.9		27.2	163.8	170.2	160.8	166.9		16	159.7	157.88	162.6					9.6	169.3	162.1	165.2	160.9	159.7				9.6	162.3	155.2	151.7	153.2	159.7
28.8	178.8	168.7	166.5		28.8	164	170.6	160.8	166.5		17.6	160.3	157.815	162.7					11.2	169.7	162.5	165.4	160.2	159.7				11.2	163	155.2	151.8	153	159.7
30.4	179.4	169.1	166.2		30.4	164.4	171.8	160.8	166.2		19.2	160.9	157.81	162.8					12.8	170.6	161.5	165.2	160.1	159.3				12.8	162.9	154.8	151	152.7	159.3
32	179.2	169.6	166.5		32	163.9	171.5	160	166.5		20.8	160.7	157.585	162.5					14.4	170.8	161	164.4	159.8	159.7				14.4	163.5	153.9	150.2	153.2	159.7
33.6	178.5	170	166.8		33.6	164.3	170.3	159.6	166.8		22.4	160.6	157.595	161.9					16	170.3	160.7	164.7	160.3	160.5				16	163.7	153.8	150.3	153.2	160.5
35.2	177.8	169.9	167.4		35.2	164.1	170.9	160.3	167.4		24	161.2	157.565	161.9					17.6	169.8	160.6	164.6	160.3	159.9				17.6	163.5	153.7	150.6	153.6	159.9
36.8	177	169.9	167.9		36.8	164.3	170.4	161.2	167.9		25.6	161	157.345	161.7					19.2	169.7	161	164.7	159.9	159.8				19.2	163.7	154	150.6	154.1	159.8
38.4	176.4	169.1	167.8		38.4	164.7	170.8	161.5	167.8		27.2	160.4	157.14	161.5					20.8	169.2	161.5	165.1	160	158.9				20.8	163.6	153.5	150.3	153.4	158.9
40	176.3	169	168		40	165.2	171.5	160.9	168		28.8	160.3	157.42	161.3					22.4	170.7	161.6	164.7	160	158.4				22.4	162.6	154.1	149.7	152.8	158.4
41.6	176.8	168.9	168.1		41.6	165.3	171	159.9	168.1		30.4	159.5	157.425	160.8					24	170.6	161	163.5	160.5	158				24	162.8	154.2	149.7	152.5	158
43.2	177.5	169.5	166.9		43.2	165.4	170.3	160.3	166.9		32	159.5	157.375	160.3					25.6	171.2	161	164	161.3	157.6				25.6	162.5	154.3	149.6	152.3	157.6
44.8	177.4	169.9	166.7		44.8	165.3	171	161.5	166.7		33.6	160	157.21	160					27.2	171.4	160.8	163.1	160.6	158				27.2	162.7	154.3	150.8	152.3	158
46.4	177.1	170.2	166.3		46.4	165.5	170.2	161.6	166.3		35.2	159.9	156.775	160					28.8	171.3	161	162.7	159.4	158.9				28.8	162.5	153.9	150.8	152.1	158.9
48	176.9	169.6	165.7		48	165	170.9	161.1	165.7		36.8	159.6	156.515	159.8					30.4	170.7	161.2	162.9	158.9	158.7				30.4	162.9	152.3	150	151.8	158.7
49.6	176.8	168.4	165.8		49.6	165	171.1	159.8	165.8		38.4	159.5	156.535	159.6					32	172	161.1	162.9	158.7	158.8				32	162.9	152.4	149.6	151.4	158.8
51.2	177	168	165.8		51.2	165.3	171.3	159.3	165.8		40	159.3	156.34	159.6					33.6	171.4	161	163.2	157.6	158.3				33.6	163.2	152.2	149.4	151.4	158.3
52.8	177.7	167.8	164.8		52.8	164.7	170.9	159.8	164.8		41.6	159.1	156.16	159.3					35.2	171.9	161.1	163.5	156.9	158.1				35.2	163.1	152.5	148.8	151.6	158.1
54.4	178.1	168.2	164.9		54.4	165.4	171.2	160.7	164.9		43.2	159.2	156.305	158.8					36.8	171.5	159.4	162.8	156.4	158.1				36.8	162.9	152.5	149.8	151.5	158.1
56	178.5	168.9	166.1		56	165.8	170.4	160.6	166.1		44.8	159.1	156.515	158.7					38.4	171.9	159.7	162.4	156.5	157.8				38.4	163.5	152.4	150	150.8	157.8
57.6	178	169.3	166		57.6	164.9	170.2	159.9	166		46.4	159.2	156.615	158.3					40	171.9	158.9	161.9	156.6	156.7				40	163.2	152.2	149.9	150.6	156.7
59.2	177.1	168.6	166.3		59.2	165.3	169.9	159.4	166.3		48	159.4	156.6	158.2					41.6	171.9	159.2	161.5	157.9	156.6				41.6	162.9	152.6	150.1	149.7	156.6
60.8	176.3	168.5	166.5		60.8	165.5	169.6	159.6	166.5		49.6	159.8	156.585	158					43.2	171	159.6	161.2	156.8	155.9				43.2	162.2	153.5	150.1	150.1	155.9
62.4	176.4	167.7	166.6		62.4	165.1	169.4	159.9	166.6		51.2	160.1	156.53	157.7					44.8	171.9	159.5	161	156.5	155.8				44.8	161.5	154.4	149.3	150.2	155.8
64	176.9	167.5	166.6		64	165.5	170	160.6	166.6		52.8	160.4	156.595	157					46.4	172	158.4	161.4	156.3	155.5				46.4	162	153.5	149.7	150.2	155.5
65.6	178.1	167.9	167		65.6	165.2	170.2	160.6	167		54.4	160.4	156.435	156.5					48	172.5	158.9	162.8	156.7	155.3				48	163.4	152.3	149.7	150.1	155.3
67.2	177.8	168.6	166.5		67.2	163.8	169.9	160.9	166.5		56	160.3	156.5	156.4					49.6	172.4	157.8	162.8	155.8	155				49.6	163.7	151.6	149.3	150.5	155
68.8	177.6	169.1	166.5		68.8	163.8	170	161.1	166.5		57.6	160.5	156.34	155.7					51.2	172	158.2	162.4	156.8	155.2				51.2	163.3	151.2	148.7	150.3	155.2
70.4	177.5	169.8	166.5		70.4	164.2	170	160.2	166.5		59.2	160.3	156.335	155					52.8	170.9	158.1	161.8	157	154.6				52.8	162.4	151.5	148.8	150.4	154.6
72	177.3	170.1	166.9		72	164.2	169.3	159.2	166.9		60.8	160.1	156.25	154.5					54.4	171.1	157.9	161.5	157.1	154.6				54.4	162	151.9	148.5	150.8	154.6
73.6	177.5	170.2	167.1		73.6	164.4	169.6	159	167.1		62.4	160	156.185	153.8					56	171.5	157.7	161.8	156.6	155				56	162.6	152	148.6	150.1	155
75.2	178.1	170.3	167		75.2	164.3	169.7	158.3	167		64	160.1	156.155	153.7					57.6	170.7	157.8	162.6	156.6	155.2				57.6	163.1	151.8	148.5	150	155.2
76.8	178.2	170.2	166.8		76.8	163.4	169.9	159.4	166.8		65.6	159.6	156.3	154					59.2	170.5	158	162.3	155	156.1				59.2	163.5	151.5	147.3	150.9	156.1
78.4	178.4	170.6	165.8		78.4	163.8	169.7	160.1	165.8		67.2	159.6	156.165	154.1					60.8	170	158.2	160.9	154.4	156				60.8	162.4	152.4	147.1	150.7	156
80	178.3	170.6	165.6		80	164.4	170.1	160	165.6		68.8	159.4	156.32	154.1					62.4	170	157.6	160.3	154.8	155.4				62.4	162.2	152.7	147.7	150.3	155.4
81.6	178.3	170.4	166		81.6	165.1	169.6	159.9	166		70.4	159.5	156.01	153.3					64	170.1	157.1	159.7	155	155.3				64	162.2	153.4	148.1	150.2	155.3
83.2	178.1	170	166.2		83.2	165.9	169.8	160.3	166.2		72	159.6	156.03	152.6					65.6	171.1	156.3	159.1	155.4	154.8				65.6	162.3	153.8	148	149.3	154.8
84.8	177.7	169.4	165.9		84.8	166.6	169.7	160.1	165.9		73.6	160	155.89	152.3					67.2	170.6	156.4	159	156	154.9				67.2	161.6	152.9	147.8	149.2	154.9
86.4	177.6	169.4	165.5		86.4	166.1	170.2	160.5	165.5		75.2	159.6	155.6	152.3					68.8	171.1	157.8	159.1	155.9	156.1				68.8	161.2	151.8	147	150.1	156.1
88	177.1	168.9	164.6		88	166.1	170	159.6	164.6		76.8	159.8	155.395	152.7					70.4	170.8	158.4	159.2	155.7	156.1				70.4	159.8	152.5	147.7	150.2	156.1
89.6	176.6	168.5	165		89.6	165.3	170	159.6	165		78.4	159.7	155.64	152.8					72	171.8	158.4	159.6	155.8	154.8				72	160	152.2	147.3	150	154.8
91.2	176.4	168.8	165.4		91.2	165	169.8	160.2	165.4		80	159.4	155.545	152.2					73.6	171.7	158.1	160.1	155.5	154.5				73.6	160.7	153	146.9	149.9	154.5
92.8	176.5	168.9	165.2		92.8	165.6	170.4	161	165.2		81.6	159.8	155.48	151.8					75.2	171.2	157.6	160.2	155.4	154.2				75.2	160.3	154	146.3	149.7	154.2
94.4	173	167.7	165.5		94.4	164.2	170.3	160.4	165.5		83.2	159.9	155.18	151.6					76.8	170.2	157.7	160.6	155	154.8				76.8	160.3	153.5	146	149.4	154.8
96	178.7	171.2	165.5		96	165.6	169.8	163.2	165.5		84.8	159.3	155.12	151.6					78.4	170.8	157.6	160.4	155.3	155				78.4	160.7	152.4	146.1	149.6	155
97.6	192.8	176.5	165.5		97.6	173.4	169.7	164.1	165.5		86.4	159.5	155.13	151.3					80	170.6	157.5	160	155.4	154.9				80	160	151.8	146.5	149.8	154.9
99.2	210.5	182.3	165.5		99.2	183.4	171.5	166	165.5		88	159.5	155.405	151.3					81.6	171.3	157.3	158.4	155	153.8				81.6	160.3	150.7	146.7	149.6	153.8
100.8	225.2	186.8	165.3		100.8	193.7	174.3	167.9	165.3		89.6	159.1	155.695	151					83.2	171.2	156.7	158.2	154.7	153.7				83.2	160.9	150.9	145.7	149.4	153.7
102.4	232.6	187.7	165		102.4	202.2	177.8	170.9	165		91.2	159.3	155.86	150.8					84.8	170.9	156.6	157.9	153.8	153.3				84.8	160.3	151.8	145.2	149.3	153.3
104	227.4	183.2	166.1		104	205.7	184.1	174.4	166.1		92.8	159.2	155.94	150.7					86.4	170.5	157.2	157.5	153.3	153.4				86.4	160.1	152.5	145	148.1	153.4
105.6	223.5	179.4	166.1		105.6	209.7	192.3	182.2	166.1		94.4	159.5	155.73	150.2					88	170.5	157.1	158	153.9	153.5				88	159.9	152.5	144.5	148.1	153.5
107.2	219.8	176.4	165.8		107.2	217.3	204.8	188.1	165.8		96	161.3	155.635	150					89.6	169.5	157.2	158.8	154.9	153.6				89.6	159.1	152.4	144.3	148.7	153.6
108.8	218.3	173.9	164.9		108.8	225.2	219.9	192.4	164.9		97.6	161	155.745	150.1					91.2	168.9	157.2	159.2	154.9	153.8				91.2	159.1	151.8	145	149.5	153.8
110.4	217.1	173	163.8		110.4	234.3	233.4	194.7	163.8		99.2	169	155.915	149.7					92.8	167.9	157.2	159.7	154.6	154				92.8	159.1	151.2	144.4	151.3	154
112	216.9	172.7	163.3		112	242.8	242.9	195.7	163.3		100.8	187.9	156.515	149.49					94.4	167.9	157.7	160.1	153.9	153.3				94.4	159.3	150.9	144.3	151.6	153.3
113.6	216.5	172.3	163.8		113.6	251.1	249.5	195.9	163.8		102.4	216.5	157.67	149.07					96	168.2	157.4	160.1	153.2	152.6				96	159.5	151.2	144.4	152.6	152.6
115.2	216.5	172.1	164.6		115.2	256.4	253.1	195.1	164.6		104	248.1	167.005	148.56					97.6	168.3	157.1	159.7	153.5	152.8				97.6	160.6	151.2	144.5	158.3	152.8
116.8	215.1	172.5	165.1		116.8	260.9	255.4	194.7	165.1		105.6	275.1	183.95	148.73					99.2	168.1	157.3	160.3	154.5	152.1				99.2	161.3	151.1	145.4	164.3	152.1
118.4	214.3	172.4	165.5		118.4	265.1	256.5	193.9	165.5		107.2	290.2	203.65	148.93					100.8	169.4	158.9	161.5	155.3	152.2				100.8	162.4	157.6	146.3	168.6	152.2
120	213.4	172.3	165.1		120	268.4	256.1	193.4	165.1		108.8	300.9	220.25	148.87					102.4	170.3	161.4	162	156.4	152.3				102.4	162.9	165.5	147.1	170.3	152.3
121.6	212.4	171.9	165.3		121.6	271.7	254.7	193	165.3		110.4	309.7	230.4	148.43					104	172.2	164.8	163.2	158.6	151.7				104	163.4	172.9	147.9	167.7	151.7
123.2	211.5	171.5	165.2		123.2	275.1	253.5	192.5	165.2		112	317.8	232.55	148.01					105.6	174.7	167	164.5	160.4	151.4				105.6	164.1	176.5	148.6	165.6	151.4
124.8	211.4	171	165.7		124.8	276.3	252.4	191.1	165.7		113.6	324.5	234.4	147.9					107.2	176.3	169.1	164.7	162.5	152.4				107.2	165.1	174.6	149.2	165.1	152.4
126.4	211.6	170.6	165.7		126.4	278.4	251.2	189.7	165.7		115.2	329.8	237.1	148.03					108.8	177	170.9	165.9	164.3	152.8				108.8	166.5	169.7	150.4	165	152.8
128	211.9	170.2	166.2		128	281.3	250.3	188.9	166.2		116.8	334.3	239.9	148.02					110.4	178.9	173.1	166.9	165.2	152.9				110.4	168.1	169.6	150.7	164.6	152.9
129.6	212.3	169.8	166.2		129.6	282.5	248.2	189.1	166.2		118.4	337.2	242.8	148.18					112	179.8	175.2	167.2	166.4	152.6				112	169.8	170.4	151.1	164.9	152.6
131.2	212.1	170.2	166.5		131.2	283.6	245.4	188.4	166.5		120	341	245.6	147.53					113.6	180.7	177.6	167.5	167.8	151.8				113.6	169.8	172.6	151.9	165.8	151.8
132.8	211.2	171.2	166.6		132.8	282.7	242.9	188	166.6		121.6	344.3	247.7	147.17					115.2	182.5	179.4	167.9	167.8	152				115.2	169.8	176.4	152.3	168.1	152
134.4	210.9	171.7	166.9		134.4	281.4	240.7	187.2	166.9		123.2	347.4	249	146.79					116.8	184.1	180.4	168.7	167.8	152.2				116.8	170	181.7	152.8	169.7	152.2
136	211	171.4	166.4		136	281.1	238.9	185.3	166.4		124.8	349.7	250.6	146.47					118.4	185	181.4	169.6	168.2	153.1				118.4	171.3	189.9	153.1	172.2	153.1
137.6	211.5	171.2	166.5		137.6	281.3	237.3	184.3	166.5		126.4	352.1	252.2	146.78					120	186.3	182.6	169.5	169	152.7				120	172.4	200.2	152.8	174.2	152.7
139.2	211.3	170.8	167		139.2	281.7	236.2	183.9	167		128	353.6	253.9	147.09					121.6	187.7	183.2	169.5	170.7	152				121.6	173.9	215	152.7	177.3	152
140.8	211.3	169.8	167		140.8	281.8	233.3	182.5	167		129.6	355.8	255.25	146.84					123.2	189.2	184.4	169.3	172	151.3				123.2	173.3	233.2	153	180.1	151.3
142.4	210	168.5	166.9		142.4	280.1	230.8	182	166.9		131.2	357.8	256.4	147.02					124.8	190.7	184.4	170	171.9	150.7				124.8	173.5	255.5	153.1	183.6	159.8
144	209.4	167.5	167.1		144	278.6	228.5	182.2	167.1		132.8	359	257.25	146.97					126.4	192.6	183.8	171.3	172.4	151				126.4	173.3	281.3	153.3	187.6	159.8
145.6	209	166.1	166.4		145.6	278	226.2	182.6	166.4		134.4	360.2	258.35	146.54					128	194.1	183.7	172	172	152.7				128	174.2	309.6	153	192.9	159.7
147.2	209.3	166.3	166.1		147.2	276.6	224.6	183	166.1		136	361.5	259.15	146.48					129.6	195.4	184.5	172.3	172.2	152.7				129.6	174.7	339.6	153.3	198.8	159.5
148.8	209.4	166.9	166.4		148.8	275.7	224.2	182.5	166.4		137.6	362	259.8	146.16					131.2	196.6	184.6	172.8	172.5	152.2				131.2	175.8	372	153.4	206.4	159
150.4	210.6	167	166.6		150.4	275.3	222.8	181.9	166.6		139.2	362.8	260.75	146.05					132.8	198.3	185	172.4	172.9	150.6				132.8	176.2	404.4	153.4	214.7	159.2
152	210.1	166.6	167.1		152	274.6	221.6	180.6	167.1		140.8	362.6	261.7	146.21					134.4	199.2	184.7	173.6	173.6	149.6				134.4	177.1	436.7	153.4	222.9	159.5
153.6	209.6	166.5	167.8		153.6	274.1	219.8	179.5	167.8		142.4	363.1	262.75	146.75					136	201	184.3	174.4	173.8	150.2				136	177.9	468.4	153.3	230.3	159.9
155.2	208.1	166.2	168.2		155.2	274.1	217.6	179.4	168.2		144	364.6	264	146.45					137.6	204.1	184.2	174.3	173.6	151.1				137.6	179.1	498.1	153.3	238	159.8
156.8	207.3	166.5	168.1		156.8	273.3	215.9	178.6	168.1		145.6	366.1	265.2	145.69					139.2	207.2	185.4	174.3	174.2	151.9				139.2	179.3	526.9	154.3	245.8	160.5
158.4	206.9	167	167.8		158.4	272.5	215.3	177.9	167.8		147.2	367.5	266.4	145.3					140.8	210	186.9	174.6	174.5	152.2				140.8	178.7	554	154.7	254.9	160.2
160	206.9	167.5	167.2		160	272.1	214.7	177.7	167.2		148.8	369	267.7	145.25					142.4	212.5	188	174.1	174.4	151.9				142.4	178.2	579.5	155	264.5	160.4
161.6	207	167.7	167.2		161.6	272.4	213.2	177.1	167.2		150.4	369.4	268.9	145.22					144	213.7	189.4	174.2	174.8	151.6				144	179.3	602.5	155.1	273.3	160.5
163.2	207.4	167.3	167.4		163.2	272.2	211.7	176.5	167.4		152	371.4	270.3	145.91					145.6	215	189.3	174.7	173.7	151.3				145.6	180.4	623.4	154.8	281.5	159.8
164.8	206.9	167.3	167.9		164.8	272.1	210	176.6	167.9		153.6	372.6	271.7	146.09					147.2	217.5	188.9	174.3	173.5	151.4				147.2	181.7	642.9	154.1	290.1	159.1
166.4	207.7	166.6	168		166.4	272.3	208.8	176	168		155.2	374.2	273.25	145.73					148.8	219.6	189.6	175.2	173.8	151.8				148.8	181.7	660.7	154.6	298.2	159
168	207.5	166.8	168.6		168	272.1	208.4	175.5	168.6		156.8	375.5	275.2	145.56					150.4	222.4	190.5	175.4	174.1	152.2				150.4	181.8	677.9	154.4	306.5	158.9
169.6	207.4	166.2	168.5		169.6	272.5	207.1	174.7	168.5		158.4	377	277	145.19					152	224.6	190.9	176.8	173.6	152.5				152	181.9	694	154.9	314.8	158.7
171.2	206.8	166.2	168.9		171.2	274.1	206.1	173.5	168.9		160	377.9	278.55	144.96					153.6	226.8	191.8	177.6	173.5	151.7				153.6	183.4	707.1	154.8	322.6	158.8
172.8	206.3	166.2	168.8		172.8	275.3	206.5	173	168.8		161.6	380.3	280.3	144.88					155.2	229.3	191.6	179.2	173.1	151				155.2	183.8	718.9	154.5	330.1	158.8
174.4	206	166.4	168.7		174.4	275.2	206.4	172.4	168.7		163.2	381.3	281.95	145.05					156.8	231.9	191.2	179.2	173.3	151				156.8	184.6	730.5	153.9	338.7	158.5
176	206.3	166	168.4		176	275.8	205.9	172.6	168.4		164.8	382.8	283.6	144.75					158.4	234.3	191.6	178.8	174.1	151.6				158.4	184.8	741	154.6	346.2	158
177.6	206.6	166.1	168.5		177.6	276.9	204.8	173	168.5		166.4	383.8	285.8	144.67					160	237.5	192.4	177.5	175.2	152.5				160	186.8	751.8	154.3	354	158
179.2	206.8	165.5	168.4		179.2	277.9	203.1	172.7	168.4		168	385.1	288.05	144.45					161.6	239.9	193	177.8	175	153.2				161.6	187.7	762.2	154.5	360.8	158
180.8	206	166	168.7		180.8	279.7	201.8	171.3	168.7		169.6	386.9	290.3	144.91					163.2	243.1	193.7	178.4	174.4	152.9				163.2	187.8	769	154.4	367.3	157.8
182.4	205	166.9	168.6		182.4	281.1	202.4	170.8	168.6		171.2	389.4	292.55	145.21					164.8	247.1	194.4	179.7	173.8	152.1				164.8	188.2	776.4	154.1	373.2	158.4
184	205.5	167.8	168.9		184	281.6	202.9	169.5	168.9		172.8	390.8	295.4	145.48					166.4	250.3	194.9	180.8	173.6	151.6				166.4	187.6	784.9	154.1	380.6	158.1
185.6	205.1	167.8	169.1		185.6	283.2	202.8	169.5	169.1		174.4	392.1	298.25	145.16					168	254.1	195.6	181.2	174.5	151.5				168	188	791.6	154.6	386.8	158
187.2	205.7	167.5	170		187.2	285.4	202.9	169.6	170		176	393.1	300.6	144.78					169.6	258	196.3	181.8	175.4	151.3				169.6	189.7	799.5	154.7	394.2	158.2
188.8	206.4	167.3	170		188.8	287.2	202.6	170	170		177.6	395.2	303.45	144.34					171.2	259.9	197.4	182.3	175.1	151.2				171.2	190.4	807.9	155.3	401.7	158.7
190.4	206.6	167.5	170.5		190.4	289.5	201.9	169.6	170.5		179.2	398.4	306.4	144.58					172.8	262.5	197.2	183	174.3	151.3				172.8	190.8	814.9	155.9	410.2	157.9
192	206	167.6	170.4		192	291.4	201.3	169.5	170.4		180.8	400.6	308.75	144.62					174.4	265.7	198.2	183.4	173.6	150.6				174.4	191.7	823.7	155.9	417.6	158
193.6	206.6	168.2	169.9		193.6	292.7	201.6	168.7	169.9		182.4	402.2	312.1	144.8					176	267.8	199.2	183.6	173.4	151				176	192.3	831.4	155.4	424.5	157.3
195.2	206.2	168.4	169.2		195.2	294.8	201.2	169.1	169.2		184	403.4	315.5	144.73					177.6	271.7	199.7	184.1	173.5	151.5				177.6	193.4	838.4	155	429.7	157.4
196.8	206.2	168.8	169.1		196.8	296.2	201.9	169.6	169.1		185.6	404.3	318.7	144.49					179.2	275.9	199.8	185.3	173.5	151.4				179.2	194.9	846.4	155.1	435.2	158.1
198.4	207	169.2	168.1		198.4	298.3	201.9	169.9	168.1		187.2	406.2	321.85	143.96					180.8	279.3	200	186	173.1	151.7				180.8	195.5	855.3	155.5	441.7	158.7
200	207.5	169.5	168.4		200	300.9	201.6	169.9	168.4		188.8	409.3	325	144.26					182.4	283.1	199.2	186.8	173	152.4				182.4	196.3	863.4	156.6	450.1	158.5
201.6	207.9	168.8	169.2		201.6	303.2	200.7	169	169.2		190.4	411.2	327.35	144.19					184	288.1	200.3	187.3	173.6	152.5				184	196.3	872.6	156.8	457.8	158.5
203.2	208.3	169.2	169.6		203.2	305.3	200.9	167.8	169.6		192	413.1	330.1	144.16					185.6	291.4	201.6	187.3	174.3	152.6				185.6	196.8	879.2	157	464.2	158.1
204.8	209.4	169.5	169.9		204.8	308.8	200.3	167.3	169.9		193.6	414.4	333.3	143.73					187.2	295.9	202	188.3	174.6	152.9				187.2	197.3	887.2	157.1	469.9	158.3
206.4	210.1	170	169.7		206.4	311.7	201.1	166.8	169.7		195.2	415.6	336.45	143.46					188.8	298.6	203.2	189.8	174.5	152				188.8	197.6	895.1	156.9	476.1	158.4
208	210.6	170	169.7		208	314.3	201.3	166.2	169.7		196.8	416.8	339.15	143.35					190.4	302.4	204.2	190.4	174.8	152.2				190.4	198.5	905.3	156.8	482.3	158.4
209.6	210.8	170.1	169.5		209.6	317.3	201.3	166.2	169.5		198.4	419	342.3	143.84					192	306.2	205.2	189.9	175.1	152.6				192	199.8	913.6	157	490.1	158.2
211.2	210.7	169.7	169.9		211.2	319.4	201.6	166.1	169.9		200	420.7	345.6	143.86					193.6	312.4	205.8	189.3	175	152.5				193.6	201	922.7	157.5	497.8	158.4
212.8	210.6	169.9	170		212.8	322.6	202.3	166.3	170		201.6	422.3	349.35	143.87					195.2	318.1	206.2	189.6	174	151.9				195.2	202.2	929.3	158.1	504.5	158.1
214.4	212	170.3	170.2		214.4	326.1	202.2	166	170.2		203.2	424.4	353.7	143.45					196.8	322.5	206.1	190.3	173.6	151.7				196.8	203.9	935.7	159	510.5	157.8
216	213	170.4	169.9		216	329.1	202.7	165.7	169.9		204.8	426	357.2	143.02					198.4	325.5	206.9	191.6	173.6	151.4				198.4	204	943.4	159.5	515.9	157.4
217.6	214	170.8	170		217.6	332.2	203	165.4	170		206.4	427.9	360.05	143.24					200	330.2	207.1	193	174.3	151.9				200	205.1	950.4	160.3	521.7	157.9
219.2	215.5	171.4	169.6		219.2	334.9	203.2	165	169.6		208	430.1	362	143.07					201.6	335.1	208.6	193	176.2	152.5				201.6	205.9	956.2	160.9	528.4	157.3
220.8	217.2	171.8	169.1		220.8	337.4	203.8	165.2	169.1		209.6	432	364.4	143.52					203.2	340.9	208.8	193.6	176.8	152.2				203.2	207.2	960.5	162.8	534.9	157.2
222.4	219	172.2	169.1		222.4	341.5	203.8	165.7	169.1		211.2	433.2	367.25	143.97					204.8	346.2	208.9	194.8	176.9	151.8				204.8	208.8	964.9	163.3	541.7	157.4
224	220.6	172.1	169.1		224	344.3	203.5	165.6	169.1		212.8	435.3	370.3	143.97					206.4	352.2	209.1	196.3	176.2	151.8				206.4	210.2	969.4	164.4	548.3	157.5
225.6	221.3	172.3	169.6		225.6	347.4	203.8	165.5	169.6		214.4	436.3	372.95	143.63					208	357.3	209.4	197.6	175.6	151.3				208	210.6	977.2	164.8	553.6	157.6
227.2	222	173.7	169.5		227.2	350.1	204.7	165.6	169.5		216	438	375.6	143.24					209.6	362.9	210.2	199.4	175.3	151.7				209.6	211.6	983.3	165.4	561	158.5
228.8	223	174.9	169.2		228.8	351.4	206	165.1	169.2		217.6	440.1	378.65	142.77					211.2	368.9	212.1	200.2	176.2	151.9				211.2	212.6	988	165.5	567	158
230.4	224.6	176	168.3		230.4	352.8	206.6	164.9	168.3		219.2	441.4	381.95	142.65					212.8	373.9	213.9	201.3	176.8	151.8				212.8	214.1	991.3	167.1	573.2	157.2
232	225.6	176.7	168.3		232	356.3	206.7	164.9	168.3		220.8	443.2	386.1	142.34					214.4	379.8	214.7	201.5	177.5	151.7				214.4	216.1	994.1	167.8	578.3	157.8
233.6	226.4	175.5	168.5		233.6	358.3	206.3	164.6	168.5		222.4	444.8	389.4	142.48					216	387.4	214.7	202.5	176.9	152.3				216	218.1	997.1	168.6	582.9	158.1
235.2	227.9	175	170		235.2	361.3	206.9	164.6	170		224	445.9	392.2	142.65					217.6	394.3	215.7	203.6	176.7	151.7				217.6	220.1	999.7	169.7	585.6	157.9
236.8	229.7	175.3	170.1		236.8	362.9	207.7	164.1	170.1		225.6	447	394.65	142.71					219.2	400.6	216.4	204.5	175.7	152.1				219.2	222.5	1001	171.2	589.4	158.2
238.4	231.6	175.5	170.3		238.4	364.3	209.2	164.3	170.3		227.2	447.3	397.05	142.96					220.8	406.9	217.2	206.4	174.8	152.5				220.8	224.3	1001	172.2	592.3	158
240	234.6	176	169.6		240	365.6	210.6	163.9	169.6		228.8	448.2	399.05	142.64					222.4	411.8	218.3	207.7	175	152.8				222.4	225.9	1002	174	596	157
241.6	236.6	176.1	169.3		241.6	368.2	211.5	163.6	169.3		230.4	450.3	402.35	142.1					224	417.5	218	208.4	176.3	152.6				224	227.3	1004	175.6	599.9	157.3
243.2	238	176.1	169.8		243.2	370.3	211	164.1	169.8		232	452.3	405.25	142.36					225.6	424.6	218.7	209.4	176.9	152.8				225.6	229.3	1007	176.9	604.2	157.9
244.8	239.8	176	169.6		244.8	373	211	164.5	169.6		233.6	454.9	407.45	142.71					227.2	431.6	220.1	210.7	177.5	152				227.2	231.4	1007	178.4	606.1	157.8
246.4	240.7	176.6	169.3		246.4	375	211.5	163.7	169.3		235.2	457.5	409.55	143.18					228.8	437.5	221.1	211.4	177.1	151.5				228.8	234.1	1006	180.3	609.6	158.3
248	243.4	178	169.6		248	376	212	163.6	169.6		236.8	458.9	411	143.3					230.4	443.5	223	213	176.2	151.9				230.4	235	1005	182.2	611.7	158.2
249.6	246.4	178.9	169.5		249.6	377.3	212.9	162.5	169.5		238.4	460.5	413.6	142.94					232	448.1	225	213.6	176.2	152.8				232	236.7	1004	184.1	613.5	157.1
251.2	250.2	179.4	170		251.2	378.1	213.5	162.1	170		240	461.7	417.35	142.29					233.6	453.9	225.9	215.4	177.3	153.1				233.6	238.2	1003	185.9	616.1	157.3
252.8	252.9	179.9	170.7		252.8	379.1	213.1	162.5	170.7		241.6	461.5	421.3	142.6					235.2	462.1	226.6	216.6	177.9	153.6				235.2	240.5	1003	187.7	618.3	157.8
254.4	255.6	179.7	170.4		254.4	380	213	162.5	170.4		243.2	461.9	423.45	142.71					236.8	469	226.7	218.3	178.6	153.6				236.8	243.1	1003	189.7	618.8	157.8
256	257.1	179.5	170.3		256	381.8	213.8	163	170.3		244.8	462.7	425.25	143.12					238.4	475.7	226.9	220.4	177.8	152.3				238.4	245.7	1001	192.9	621.6	157.6
257.6	260.2	180.9	170.1		257.6	382.8	214.5	163.2	170.1		246.4	464.8	426.95	143.47					240	482.7	228.5	222.3	176.6	151.6				240	246.8	1000	195.3	622	156.8
259.2	261.9	181.7	169.6		259.2	383.7	216	163.7	169.6		248	467.4	428.95	143.25					241.6	488.7	229.8	224.5	176.4	151.8				241.6	248.7	998.7	197.3	622.6	155.4
260.8	264.6	182.6	169.7		260.8	383.7	217.3	163.6	169.7		249.6	469.6	430.35	143.03					243.2	496.6	232.1	226.8	176.7	152.4				243.2	251.7	996	199.5	622.3	155.3
262.4	266.5	183.5	169.4		262.4	383	217.8	163.8	169.4		251.2	471.4	432.5	143.16					244.8	503.1	233.5	227.6	177.1	153				244.8	254.9	993.5	202	622.5	155.8
264	269.8	183.1	169.7		264	383.6	218.5	164	169.7		252.8	473	432.85	142.98					246.4	508.4	234.7	228.9	178.3	153.2				246.4	257.6	990	204.5	623	156.1
265.6	272.7	183.7	170.1		265.6	384.8	218.2	164.7	170.1		254.4	474	433.4	142.66					248	514.2	235.7	231.4	178.1	152.9				248	260.2	985.7	207.7	624.2	156.9
267.2	275.3	184.8	170.5		267.2	385.6	218.7	165.1	170.5		256	476.4	435.35	142.78					249.6	520.2	237.8	233.3	177.8	153.1				249.6	262.2	983.5	210.2	624.7	156.8
268.8	277.6	184.5	170.6		268.8	385.9	219.5	165.1	170.6		257.6	478	437.05	142.49					251.2	525.5	239.1	236.4	178.2	152.6				251.2	263.9	981.4	213.2	625.2	156.7
270.4	280	185.3	170.5		270.4	385.6	220	163.5	170.5		259.2	478.5	438.1	142.25					252.8	532.7	241.5	238.2	178.5	153.5				252.8	267.1	977.1	215.5	624.7	156.7
272	281.8	186	169.7		272	385.7	220	162.8	169.7		260.8	481.3	440	142.34					254.4	538.7	243.2	239.9	178.5	153.9				254.4	270.7	974.5	218.9	624.1	157.6
273.6	286.1	186.5	169.1		273.6	387.4	220.3	162.6	169.1		262.4	482.5	440.5	142.58					256	545.1	245	242.4	178.1	153.8				256	274	970.6	222.3	623.9	157.3
275.2	289.9	188.2	169.3		275.2	388.8	219.7	163.1	169.3		264	483.8	441.15	142.61					257.6	551	247.4	245.4	178.4	153.7				257.6	276.9	965.6	225.4	623.1	157.4
276.8	292.4	189.2	169.3		276.8	388.7	220	163.9	169.3		265.6	485.6	441.45	142.74					259.2	556.2	250	248.3	177.9	154.2				259.2	280.3	962.9	228.8	622.6	155.9
278.4	295.2	189.5	169.2		278.4	389.3	220.1	164.2	169.2		267.2	487.1	442.65	142.79					260.8	559.6	252.1	252	179	153				260.8	283.3	958.4	232.6	622.3	156.2
280	298.3	190.1	169.5		280	390.5	221.4	164.1	169.5		268.8	488.3	443.45	142.59					262.4	564.7	253.9	253.3	179.7	153.3				262.4	287.2	952.6	235.4	621.1	156.3
281.6	300.9	190.2	169.4		281.6	391.4	222.4	163.5	169.4		270.4	491.2	445.5	142.43					264	570.6	254.9	255.1	180.6	153.3				264	290.7	948.4	238.7	617.8	157
283.2	305.4	190.9	169.8		283.2	391.8	223.6	162.8	169.8		272	492.3	446.8	142.36					265.6	577.9	256.1	256.6	180.4	153				265.6	294	945.7	241.1	615.4	157.6
284.8	308.8	191.3	170.4		284.8	392.1	224.3	162	170.4		273.6	494.3	446.9	142.5					267.2	582.8	257.8	258.8	180.5	152.9				267.2	296.4	941.1	243.6	613.9	157.7
286.4	312.4	192	170.9		286.4	391.7	223.9	161.6	170.9		275.2	495.1	446.2	142.37					268.8	587.3	259.4	262.1	179.6	153.4				268.8	299.8	938.1	247	612.1	157.7
288	315.9	192.7	170.8		288	392.1	224.1	161.8	170.8		276.8	497.1	445.8	142.62					270.4	591.7	261.1	265.2	179.9	152.8				270.4	303.8	932.7	252	611.7	157.6
289.6	318.8	192.9	170.8		289.6	392.8	224.3	162.9	170.8		278.4	497.2	445.9	142.89					272	597.6	263.2	267.8	179.7	154				272	308	929.6	257.1	609.7	157
291.2	320.6	193.4	170.5		291.2	393.3	224.4	163.5	170.5		280	499.5	446.3	142.83					273.6	603	265.3	270.1	180.6	154.7				273.6	311.9	924.8	262.1	606.1	156
292.8	323.2	194.9	170.3		292.8	393.7	225.1	164.6	170.3		281.6	501	446.75	142.79					275.2	609.9	267.8	272	181.3	154.9				275.2	315.7	921.4	265.6	603.9	156
294.4	325.5	195.5	170.3		294.4	394.7	226.2	164.7	170.3		283.2	503.7	447.2	142.83					276.8	614	270.7	274.7	181.9	155				276.8	320	915.9	269	602	156.7
296	329.5	196.8	170.6		296	395.6	226.7	163.9	170.6		284.8	506	447.1	142.36					278.4	618	273.2	277.4	182.5	154.6				278.4	324.4	911.6	272.4	600	157.9
297.6	332.7	197.3	171.2		297.6	397.1	227.9	163	171.2		286.4	509.3	446.6	142.61					280	623.3	275.7	280.2	182.5	154.1				280	329.3	903.7	276.2	598.7	157.7
299.2	335.9	197.5	171.7		299.2	397.5	227.8	162.6	171.7		288	510.9	447.75	142.6					281.6	627.7	278	284	182.9	154.5				281.6	332.7	897.6	280.1	597.2	157.7
300.8	338.8	198.2	171.7		300.8	398	227.7	162.3	171.7		289.6	513.6	447.3	142.96					283.2	632	280.4	286.4	182.4	155.3				283.2	337.2	892.1	283.9	594.3	156.9
302.4	342.3	199.2	171.7		302.4	397.5	227.8	162.6	171.7		291.2	515.4	446.25	143.05					284.8	637.9	282.4	289.5	181.9	155.4				284.8	342	887.3	287.6	592.6	156.3
304	345.2	199.8	171.2		304	396.3	228	163.2	171.2		292.8	515.1	445.8	142.8					286.4	643.1	284.2	293.2	182.1	154.8				286.4	348.1	882.2	291.2	590	156.3
305.6	349.2	200.8	170.8		305.6	394.6	228.2	163.2	170.8		294.4	516	444.3	142.54					288	647	286	295.7	182.9	154.8				288	353.1	879.5	295.9	587.7	156.3
307.2	351.8	201.1	171.5		307.2	394.1	229	163.3	171.5		296	515.9	443.7	142.72					289.6	650.1	287.7	298.1	182.9	154.9				289.6	358.3	875.4	301	583.9	155.9
308.8	354.4	202	172		308.8	395.1	230.2	164	172		297.6	516	444.5	142.65					291.2	652.2	290.1	300.4	183.8	155				291.2	362.7	873.2	304.9	580.9	156.1
310.4	358.3	203	172.3		310.4	396.2	231.8	164.1	172.3		299.2	516.7	444.6	143.04					292.8	655.7	293.2	302.8	183.8	155.6				292.8	367.7	871.2	308.4	578.8	156.6
312	361.1	203.5	172.9		312	397.5	232.2	164	172.9		300.8	517.1	443.85	143.09					294.4	658.8	296	305.6	183.8	155				294.4	372.8	866.9	311.6	578	156.8
313.6	363	203.7	172.6		313.6	396.2	231.9	164.7	172.6		302.4	515.7	443.2	142.71					296	662.1	298.4	308.8	184	154.3				296	378.5	860.3	315	576.6	157.3
315.2	366	203.6	172.5		315.2	393.2	231.4	164.9	172.5		304	516.8	442.1	142.7					297.6	666.3	300.6	311	185.2	154.3				297.6	382.8	854.7	319.4	574	157.2
316.8	368.8	203.7	172.8		316.8	390.5	231.2	164.4	172.8		305.6	517.9	440.75	142.61					299.2	669.2	302	314.2	185.2	153.8				299.2	386.9	849.6	323.9	569.7	157.1
318.4	370.9	205.1	172.6		318.4	392.6	231.8	164.4	172.6		307.2	518.8	440.55	142.42					300.8	673	303.8	316.9	185.4	153.4				300.8	393.5	846.3	326.9	565.7	157.2
320	374.6	206.3	172.5		320	396.5	233	164.3	172.5		308.8	520	439.25	142.63					302.4	677.3	307.1	321	185.3	154.4				302.4	398.2	842.6	330.3	563.4	157.4
321.6	375.1	206.9	172		321.6	400.9	233.4	163.7	172		310.4	521	439.65	142.88					304	679.2	310.3	324.1	185.5	154.5				304	403.5	836.6	334.8	561.5	157.2
323.2	376.5	207.8	172		323.2	401.6	233.3	164.2	172		312	520.7	439.3	142.85					305.6	682.6	312.2	326.9	185.4	155.1				305.6	409.6	831.1	339.3	559.6	157.3
324.8	379.8	207.9	172.5		324.8	399	233.9	164.1	172.5		313.6	521.7	438.8	142.99					307.2	687	313.7	330.1	186	155.1				307.2	414.1	825.7	344.1	557.1	156.9
326.4	383.1	207.4	172.8		326.4	395.7	233.9	163.5	172.8		315.2	523.1	438.2	143.14					308.8	687.9	314.8	333.7	186.4	154.3				308.8	418.8	822.6	349.1	554.2	156
328	385.6	207.8	172.9		328	396.2	235.2	163.2	172.9		316.8	522.8	438.3	143.19					310.4	689.4	316.5	336.5	186.9	154.7				310.4	425.3	819.7	352.8	550.7	156.6
329.6	389.7	207.4	173		329.6	395.7	235.6	163.7	173		318.4	523.2	437.05	143.66					312	689.8	319.7	339.5	187.3	155.5				312	430.6	816.6	356.2	548.3	157.1
331.2	390.8	207.5	172.7		331.2	395.4	235.5	164.1	172.7		320	522.6	436.8	143.38					313.6	691.2	323.2	342	188.9	155.6				313.6	436.8	811.3	360	547.2	157.2
332.8	391.3	209.3	172.9		332.8	395.1	235.2	165.1	172.9		321.6	520.8	436.1	142.69					315.2	693.8	325.1	344.6	189	155.6				315.2	443.5	807.8	363.8	545.7	157.4
334.4	394.3	210.7	172.9		334.4	395.4	235.7	165.9	172.9		323.2	519.6	434.55	142.65					316.8	697.5	326.7	346.8	189.2	154.9				316.8	448.9	802.5	367.3	544.2	157.7
336	395.3	212.2	173.3		336	395.1	235.3	165.5	173.3		324.8	519	433.4	142.92					318.4	700	328.5	349.5	189.6	155				318.4	454.1	798.6	371.6	542.1	156.9
337.6	396.9	213.5	173.9		337.6	397	236.1	164.8	173.9		326.4	517.2	431.75	142.84					320	702	331.3	351.9	189.5	155.4				320	459	795.5	375	539	157.4
339.2	398.9	214.7	174.3		339.2	396.9	236.6	164.6	174.3		328	516	430.55	143.22					321.6	703.3	333.8	355.4	189.4	154.8				321.6	464.2	790.1	378.8	535.8	157.3
340.8	399.1	215.3	174		340.8	397.7	236.8	164.5	174		329.6	512.6	428.65	142.92					323.2	705.8	337.3	359	190.2	154.5				323.2	469.2	786.1	382.6	533.7	157.1
342.4	398.8	215.7	173.1		342.4	397.4	237.6	165.1	173.1		331.2	510.6	428.4	142.8					324.8	703.1	339.3	361.8	189.5	154.8				324.8	475.5	782.4	387.6	531.7	157
344	400.9	215.6	172.7		344	396.8	238.3	165.5	172.7		332.8	509.5	427.65	143.2					326.4	702.6	341.2	364.9	189.8	154.9				326.4	482.1	777.5	391.2	529.1	157.7
345.6	402.7	215.4	172.9		345.6	395.9	239.1	165	172.9		334.4	509.5	426.8	143.57					328	702.8	343.9	367	190.9	155.3				328	488.7	772.4	394.8	528	157.6
347.2	406.1	215.6	173.4		347.2	394.7	238.9	165	173.4		336	509.1	425.5	143.09					329.6	702.6	346	368.1	190.7	155.2				329.6	494.2	770.1	398.2	526.5	157.4
348.8	407.1	216.4	174		348.8	395.8	239	166.1	174		337.6	508.3	425.2	143					331.2	704.5	347.5	371.3	191.2	155.5				331.2	499.2	765.8	401.6	524.1	156.9
350.4	407.2	217.2	174		350.4	396.2	239.6	166	174		339.2	505.8	424	142.81					332.8	707.2	350.3	374.4	191.2	155.7				332.8	503.9	762.7	404.7	522.1	156.8
352	408.2	218	173.6		352	395.3	239.9	166.5	173.6		340.8	504.2	423.4	142.58					334.4	707.2	351.2	376.8	190.8	156.3				334.4	510	759.1	408.3	519.2	156.8
353.6	408.4	218.3	173.6		353.6	395.3	240.5	166.4	173.6		342.4	505	422.7	142.42					336	706.8	352.8	380.5	191	156.4				336	516	755.2	410.9	515.6	157.5
355.2	409.9	219.5	173.8		355.2	394.9	241.6	165.6	173.8		344	504.7	422	142.67					337.6	706.3	355.7	383.1	192.4	156.2				337.6	524.2	750.9	413.1	513.6	157.5
356.8	411	220.6	174.1		356.8	394.6	241.5	165.9	174.1		345.6	504.2	421.2	142.79					339.2	705.5	357.5	385.5	193	155.8				339.2	529.7	748	416.7	512	157.6
358.4	409.9	221.2	174.2		358.4	396.7	241.8	166.7	174.2		347.2	502.1	420.4	143.34					340.8	704.8	360.8	389	194.7	156.5				340.8	533.8	745.2	419.8	510.3	157.2
360	409.6	221.4	174.8		360	396.4	242.4	167	174.8		348.8	499	419.1	143.38					342.4	703.4	363.5	391.7	195.3	156.3				342.4	539.1	740.4	423.3	509.6	157.4
361.6	409.2	221.7	174.9		361.6	396.6	241.8	167	174.9		350.4	495.8	417.6	143.46					344	702.5	364.6	392.5	195.9	156.1				344	543.5	736.7	426.8	507	157.2
363.2	408.8	221.3	174.4		363.2	396.4	242.3	167.5	174.4		352	494.7	415.7	143.36					345.6	700.9	366.1	393.7	195.8	156.4				345.6	548.9	732.8	429.2	505	157.1
364.8	410.7	222.2	174.7		364.8	394.7	243	167.5	174.7		353.6	492.5	414.55	143.07					347.2	700.6	368.6	395.8	196.1	156.3				347.2	555.2	729.9	431.2	502	157
366.4	412.4	223	174.9		366.4	394.4	242.9	168	174.9		355.2	491.2	413.4	143.17					348.8	702.4	370.2	397.9	196.4	156.1				348.8	561	726.9	434.1	500.1	156.8
368	411.7	223.3	174.2		368	393.9	243.5	168.1	174.2		356.8	488.9	412.25	143.1					350.4	702.3	373.3	400	196.6	156.5				350.4	565.4	726.3	436.4	497.9	156.2
369.6	411.1	224.2	174.6		369.6	392.3	243.9	168.4	174.6		358.4	486.9	411.7	142.58					352	702.2	375.4	402.5	196.6	156.5				352	571.5	721.8	440.3	497.1	156.4
371.2	409.1	225.2	174.7		371.2	393.9	243.6	168.2	174.7		360	484.5	411.6	142.91					353.6	700.8	377.2	404	196.8	156.8				353.6	577	719.1	443.6	495.8	155.8
372.8	407.2	226.3	174.7		372.8	393.4	243.7	168.5	174.7		361.6	482.7	410.9	143.22					355.2	699.8	379.7	405.8	196.6	157				355.2	583.5	715.4	445	495.1	156.3
374.4	407.2	227.3	175.4		374.4	393.3	244.8	168.1	175.4		363.2	480.9	409.75	143.3					356.8	698.2	380.4	408	197.1	156.9				356.8	588.4	712.7	446.5	492.7	157
376	407.8	227.3	175.6		376	394.4	244.7	167.6	175.6		364.8	480.3	409.65	143.57					358.4	698.8	382.8	409.6	198.3	156.6				358.4	594.6	707.9	448.5	492	157.4
377.6	406.9	228.3	175.3		377.6	396.1	245.5	167.2	175.3		366.4	478.5	409.35	143.57					360	696.7	384.2	410.7	199.3	156.3				360	599.1	706.2	451	489	157.5
379.2	406.8	228.6	175.5		379.2	396.8	245.9	167.1	175.5		368	476.6	408.8	143.53					361.6	695.9	385.3	412.4	200.2	156.2				361.6	603	703.1	454.2	486.3	157.3
380.8	406.1	228.6	175.5		380.8	397.8	245.7	168.2	175.5		369.6	474.4	408.05	143.69					363.2	693.7	386.3	413.8	201.2	156.6				363.2	608.3	701.5	458	484.2	157.2
382.4	405.3	229.7	175.4		382.4	396	245.5	169	175.4		371.2	471.9	407.05	143.72					364.8	692	388.2	415.9	201.1	156.9				364.8	612.5	699.4	460.4	483.3	157.4
384	405.7	230.3	175.4		384	393.4	245	169.9	175.4		372.8	468.9	405.2	143.49					366.4	691.5	389	418.2	201	157.4				366.4	617.1	695.9	461.2	481.9	157.6
385.6	405.3	229.8	175		385.6	393.2	245.1	170.7	175		374.4	467.4	405.2	143.15					368	689.4	392.4	419.7	201.3	157.5				368	622	691.8	463.1	482.8	157.4
387.2	404.1	230	175.1		387.2	394.5	246.4	170.6	175.1		376	466.6	404.95	142.9					369.6	686.7	395.1	421.8	202.2	157.5				369.6	626.7	689.6	463.3	480.7	157.5
388.8	403.5	230.3	176		388.8	395.1	247.2	169.6	176		377.6	467	403.75	143.17					371.2	686.5	397	424	203	158.1				371.2	630.9	688.3	463.4	478.7	157.4
390.4	403.7	231.6	176.5		390.4	394.6	249.1	169.3	176.5		379.2	466.5	402.5	143.52					372.8	685.4	398.4	424.8	203.3	158.3				372.8	638.3	684.9	464.9	476.5	157.4
392	403.7	233.3	176.9		392	394.4	249.4	168.6	176.9		380.8	465.6	401.55	143.46					374.4	685.2	399.5	426.5	203.1	158.8				374.4	644.5	682.7	467.4	475.4	157
393.6	402.5	235.2	177.5		393.6	393.9	247.8	168.9	177.5		382.4	463.4	401.15	143.25					376	684.1	401.3	427	203.2	158.8				376	648.4	680.5	469.1	473.8	156.8
395.2	400.4	235.3	177.1		395.2	395.2	246.9	170.1	177.1		384	461.2	401.4	142.92					377.6	679.8	403	426.4	203.7	158.3				377.6	650.6	678.7	472.2	473.6	157.5
396.8	398.3	234.5	176.6		396.8	395.1	246.4	170.7	176.6		385.6	458.7	400.65	142.61					379.2	675.2	404.6	427.4	204.9	157.4				379.2	654.8	676.5	472.8	472	157.7
398.4	397.8	234.8	176.4		398.4	394.3	246	170.3	176.4		387.2	456.6	399.4	143.32					380.8	673.4	405.6	429.2	206.7	157.2				380.8	659.5	674.6	474.6	470.9	158.3
400	397.6	235.9	176.1		400	392.2	247	170.4	176.1		388.8	454.7	398.9	144.04					382.4	672.7	406.2	430.4	206.6	157.3				382.4	664.5	671	476	468.2	159.2
401.6	397.8	236.1	176.1		401.6	390.5	247.5	169.8	176.1		390.4	453.9	398	144.21					384	674.5	406.8	432.1	206.4	158.1				384	668.6	668	477.5	466.4	158.9
403.2	396	237.5	176.7		403.2	390	248.2	169.5	176.7		392	452.2	397.75	144.1					385.6	673.6	408.4	432.6	206.7	158.7				385.6	672	667.3	478.6	465.1	159.1
404.8	394.4	237.3	176.8		404.8	392.2	248.3	169.9	176.8		393.6	450.2	397	143.76					387.2	672.2	409.8	432.7	207	159				387.2	674.7	664.6	478.7	463.6	159.2
406.4	393.2	237.4	176.7		406.4	392.9	247.6	169.5	176.7		395.2	446.3	395.55	143.68					388.8	667.3	410.6	433.5	207.5	159.4				388.8	679.6	663.7	478.4	462.5	157.9
408	392.3	237.6	176.8		408	393.9	247.5	169	176.8		396.8	442.7	394.5	143.88					390.4	663.8	411.6	435.1	208.4	158.9				390.4	684.3	662.6	480.1	462.4	157.9
409.6	390	238.5	177.6		409.6	393.4	247	168.9	177.6		398.4	440.6	394.25	144.16					392	660.4	412.6	437	208.6	159.5				392	687.7	661	481.2	461	158.2
411.2	390.5	239.1	178		411.2	391.9	247.9	169.6	178		400	439.4	393.65	143.88					393.6	659.4	413.8	437.6	208.9	159.8				393.6	690.8	658.6	482.3	460	158.3
412.8	389.2	239.6	178.1		412.8	391.8	249	170.4	178.1		401.6	439.1	393.35	143.72					395.2	657.7	414.9	437.6	209.5	159.1				395.2	697.1	657.8	483.2	459.2	158.8
414.4	388.1	239.7	177.1		414.4	392.6	249.5	171.2	177.1		403.2	438.7	393.65	143.7					396.8	656	416.3	437.3	210.8	158.6				396.8	700.9	654	483.1	457.3	158.7
416	386.3	240.8	176.5		416	393.1	250.2	170.9	176.5		404.8	435.7	393.5	144.08					398.4	654.9	416.3	438.3	211.3	158.5				398.4	705.8	651.6	482.9	456.5	158.5
417.6	385	242.1	176.6		417.6	393.8	251	170.6	176.6		406.4	433.7	392.9	144.67					400	654.2	417.5	440.8	211.8	158.2				400	709.2	648.6	483.5	456.4	158.5
419.2	382.7	243.6	177.1		419.2	394.4	250	170.3	177.1		408	431.8	392.1	145.05					401.6	651.6	419	442.3	212.5	159.1				401.6	712.9	647.2	483.2	456.7	158.3
420.8	382.2	244.2	177.9		420.8	394.5	250.5	170.4	177.9		409.6	429.7	390.9	144.6					403.2	648.7	419.6	443	213	159				403.2	715.1	646.8	483.2	456.7	157.8
422.4	381.3	243.8	178.4		422.4	393.8	249.6	171.1	178.4		411.2	429.1	389.75	144.55					404.8	645.1	420.9	443.1	213.3	158.9				404.8	718.3	646.5	483.9	455.9	157.8
424	380.4	243.5	178.4		424	392	248.5	172.1	178.4		412.8	428.5	389.3	144.46					406.4	641.9	421.8	442.8	214	158.4				406.4	720.5	645.2	484.3	453.8	157.6
425.6	378.8	244.2	178		425.6	390	248.3	171.8	178		414.4	427.2	389.2	144.17					408	639	422.1	443.1	213.9	158.1				408	724.2	641.1	484.1	451.3	157.8
427.2	378.1	244.5	178.4		427.2	389.7	249.3	172.8	178.4		416	426.3	388.8	144.45					409.6	637.4	423	443.8	214.8	158.4				409.6	727	637.1	485.1	449.4	158.6
428.8	376.5	245.2	178.5		428.8	391.6	249.4	173.1	178.5		417.6	425.6	388.65	144.36					411.2	636.3	424.2	443.7	215.6	159				411.2	730.3	635.9	485.3	449	159.6
430.4	377	245.6	178.8		430.4	394.1	250.7	172.4	178.8		419.2	424.4	387.4	144.31					412.8	634.4	424.7	445	215.7	159				412.8	730	634.4	485.8	450	159.5
432	375.6	245.8	178.9		432	394.9	250.9	172.7	178.9		420.8	422.7	386.6	144.49					414.4	633.5	427.1	445.4	216	159.6				414.4	731.8	634	486.8	449.4	160
433.6	373.6	246.7	178.6		433.6	396	250.1	172.6	178.6		422.4	420.8	386.05	144.44					416	631.7	427.7	446.3	215.7	160.4				416	733	634.7	486.9	448.7	159.2
435.2	372	248.1	177.9		435.2	395.6	249.4	172.4	177.9		424	419.5	385.75	144.32					417.6	628.5	428.9	446.4	215.7	160.8				417.6	735.5	632.2	485.7	446.2	158.5
436.8	369.9	248.3	177.9		436.8	395.3	250.1	173.2	177.9		425.6	417	385.65	144.47					419.2	626.6	427.7	445.9	216.2	161.3				419.2	737.9	631.3	486.2	444.5	159.3
438.4	369.6	248.5	178		438.4	395.3	251.2	173.1	178		427.2	414.6	386.1	144.75					420.8	624	427.5	445.4	216.6	161.2				420.8	743.5	629.7	485.6	443.6	159.3
440	369.9	247.8	178.1		440	394.6	251.6	172.4	178.1		428.8	414.4	385.75	145.05					422.4	622.3	428	446.3	216.9	160.7				422.4	746.7	627.8	484.2	443.8	159
441.6	368.8	248.4	178.1		441.6	393.1	252.1	171.9	178.1		430.4	413.3	386.25	144.78					424	621.2	429.7	446.1	218.4	159.8				424	753.4	627.2	482.4	443.4	158.8
443.2	367.5	248.2	178.3		443.2	393.3	251.7	171.6	178.3		432	412.2	387.5	144.23					425.6	616.4	429.9	446.2	219.5	160.3				425.6	756.6	626.8	481.8	443.2	158.6
444.8	366.9	248	178.6		444.8	392.9	251.1	171.7	178.6		433.6	412.1	386.9	143.67					427.2	614.5	430.8	446	220.5	159.8				427.2	758.5	624.8	481.1	442.9	158.5
446.4	366.1	248.1	179.1		446.4	391.5	251	171.6	179.1		435.2	410.8	384.75	144.17					428.8	612.4	430.4	445.8	220.3	160.2				428.8	758.8	622.7	481.6	443.3	159.7
448	366.3	248.5	179.4		448	392	251.6	171.9	179.4		436.8	409.9	382.85	144.79					430.4	610.8	429.6	445.8	220.9	159.8				430.4	760	619.8	481.8	441.9	159.4
449.6	364.8	248.7	179.7		449.6	393.2	250.2	171.9	179.7		438.4	409.1	380.7	144.88					432	610.9	430.4	446.9	221.1	160.4				432	760.5	619.5	481.3	440.7	159.3
451.2	364.6	249.1	179.8		451.2	393.6	249.7	172.1	179.8		440	408.8	379.45	145.04					433.6	610.2	431.8	447.2	222.6	160.3				433.6	763.8	619	480.4	439.9	158.8
452.8	362.7	248.6	179.7		452.8	392.6	249.5	172.7	179.7		441.6	408.5	380.7	145					435.2	606.5	432	446.8	223.6	160.3				435.2	765.8	617.6	480.2	439.2	159.1
454.4	360.7	248.6	179.7		454.4	391.9	250.7	172	179.7		443.2	407.9	381.45	144.56					436.8	604.8	433	445.8	223.5	159.7				436.8	767.3	616.6	478.5	439.4	159.6
456	358.9	249.7	179.6		456	391.3	252.1	172	179.6		444.8	407.2	380.6	144.87					438.4	601	434.4	444.3	223	159.5				438.4	768.4	613.6	477.5	439.7	160.8
457.6	357.9	251.4	179.1		457.6	393.8	253.6	173.2	179.1		446.4	406.3	380.9	144.81					440	599.5	434.1	443.6	222.7	159.4				440	768.3	612.5	476.1	439.2	161
459.2	358.2	253	179.3		459.2	395.6	253.5	173.9	179.3		448	404.8	380.4	144.57					441.6	597.5	435.2	443.5	222.8	160.6				441.6	768.8	613.9	476.4	438	160.4
460.8	358.6	253.5	179.7		460.8	395.7	252.5	174.9	179.7		449.6	403.8	379.9	144.69					443.2	596.5	434.9	443.3	223	160.7				443.2	771.7	613.5	477	437	159.1
462.4	358.4	253.4	179.6		462.4	394.5	251.6	175.3	179.6		451.2	403.3	380.25	144.61					444.8	594.3	434.4	443.6	223.8	160.7				444.8	771.8	612.6	477.3	436.1	158.3
464	358.5	253.3	180.4		464	396.3	251.8	174.2	180.4		452.8	401.6	380	144.5					446.4	593.7	434.5	443.1	224.2	160.8				446.4	772.6	610.7	476.7	435.1	158.7
465.6	356	251.6	180		465.6	398.1	251.7	173.8	180		454.4	401.2	379.45	144.74					448	591.5	435.4	442.8	224.6	160.1				448	774.4	609.6	476.4	435.1	159.6
467.2	353.5	249.8	179.7		467.2	399.2	252.3	174	179.7		456	401.4	379.15	144.88					449.6	590.8	435.8	443.3	224.6	159.8				449.6	774.6	609.5	474.9	435.7	160.9
468.8	351.7	248.8	179.7		468.8	397.2	252.9	173.7	179.7		457.6	401.5	377.85	145.34					451.2	588.4	436.5	444.3	225.4	160				451.2	775.9	610.1	473	436.3	161.5
470.4	350.9	250	180		470.4	397	252.1	173.7	180		459.2	400.3	378.25	145.69					452.8	587.1	435.3	444	225.7	160.6				452.8	779.1	607.2	471.7	436.4	161.3
472	350.9	251.8	179.8		472	395.8	251.8	174.2	179.8		460.8	398.8	379.15	145.06					454.4	584.7	434.2	443.3	226.1	161.4				454.4	778.1	605.1	470.4	435.2	160.6
473.6	352.3	253.5	180.6		473.6	397.4	252.5	174.3	180.6		462.4	397.4	378.9	144.81					456	584.3	433.9	442.2	226.1	163.1				456	778.5	600.9	469.7	433.4	160.3
475.2	351	255.2	180.3		475.2	397.1	252.8	175.4	180.3		464	396.4	379.6	144.97					457.6	583.3	433.9	442.9	225.6	162.8				457.6	779.6	602.4	469.2	432.1	160.1
476.8	349.9	254.9	180.2		476.8	394.9	252.6	176.3	180.2		465.6	397.2	378.9	144.94					459.2	580.9	433.8	443.2	226.2	162.2				459.2	779.4	603.2	468.7	430.9	161
478.4	349.2	254.2	180.1		478.4	391.8	251.4	175.7	180.1		467.2	398.9	377.25	145.33					460.8	579.5	433.5	444.3	227.1	161.4				460.8	780.3	605.2	466.8	431.2	161.7
480	348.7	254.4	179.9		480	391.9	251.8	175.5	179.9		468.8	401.2	375.45	145.84					462.4	577.8	433.9	444	227.6	161.5				462.4	782.2	603.2	465.2	431.3	161.9
481.6	348.3	255.2	179.5		481.6	390.4	251.9	175.7	179.5		470.4	401	374.55	145.26					464	575.6	434.7	442.2	228.1	161.9				464	783.2	600.4	463.8	431.1	161.4
483.2	348.7	255.1	179.6		483.2	392.2	253.5	175.2	179.6		472	399.6	374.25	145.44					465.6	573.6	435.4	440.9	228.7	162.7				465.6	784	598.3	463.1	431.6	160.9
484.8	348	256.1	180.2		484.8	391.7	254.1	175.3	180.2		473.6	396	375.3	145.5					467.2	571.8	436.6	440.3	229.2	162.8				467.2	783.7	598.4	463	431	160.6
486.4	347.4	255.4	180.7		486.4	391.2	253.6	175.3	180.7		475.2	393.8	377	145.36					468.8	568.9	437.5	439.6	230.3	162.1				468.8	784.4	598.1	462.4	430.9	160.9
488	347	253.7	180.8		488	391	251.9	174.3	180.8		476.8	393.9	377.65	145.36					470.4	568.9	437.6	439.2	231	162.2				470.4	784.6	598.2	461.4	431	161
489.6	344.8	253	180.9		489.6	391.1	252.3	175.3	180.9		478.4	393.3	376.35	145.4					472	568	438	439.5	231	162.2				472	786	597	459.5	431	161.2
491.2	344.5	252.3	180.8		491.2	391.9	252.1	176.5	180.8		480	393.7	376.05	145.25					473.6	566.7	437.4	438.6	230.7	162.7				473.6	787.1	593.5	457.8	430.4	161.2
492.8	343.9	253.2	180.7		492.8	393.6	252.1	177	180.7		481.6	393.5	376.3	145.42					475.2	566	435.5	437.8	230.6	162.6				475.2	787.5	594.1	456.1	429.9	161.1
494.4	345.2	254.4	180.7		494.4	394.3	251.7	177	180.7		483.2	393.2	376	145.12					476.8	565.3	433.7	436.5	230.3	162.8				476.8	787.2	593.6	455	428.7	161.4
496	345.8	255.5	180.9		496	395.8	251.7	176.5	180.9		484.8	392.7	377.6	144.55					478.4	563.5	433.3	435.3	230.2	163				478.4	787	592.6	454.7	428	161.8
497.6	345	256.3	181.1		497.6	397.9	251.4	176.5	181.1		486.4	392.5	377.15	144.59					480	562.5	433	435	230.8	163.4				480	786.1	591.9	454.6	427.9	161.4
499.2	343.8	256.9	181.1		499.2	397.4	251.6	177.4	181.1		488	391.2	376.45	144.71					481.6	561.5	434.4	435.5	231.3	163.5				481.6	785.5	592.6	452.4	427.9	161.4
500.8	342.6	255.7	180.9		500.8	398.3	252.5	177.7	180.9		489.6	390.6	375.55	145.32					483.2	559.7	435.2	436.2	231.5	163.2				483.2	783.3	590.7	451.6	428.1	161.3
502.4	340.6	256.6	180.7		502.4	396.8	253.3	177	180.7		491.2	390.9	374.15	145.84					484.8	557.3	435.7	437	232.3	162.6				484.8	783.9	591.6	449.5	428	161.6
504	340.5	256	180.5		504	395.2	252.8	175.9	180.5		492.8	391.4	373	145.9					486.4	556.4	435.4	436.4	233.1	162.1				486.4	786	590.4	449	427.7	162.4
505.6	340.4	256.2	181.3		505.6	393.5	252.5	175.3	181.3		494.4	391.2	373.3	145.82					488	554.5	435.1	435.9	234.1	162.4				488	786.1	588.5	449.8	428.2	163.1
507.2	339.3	255.8	182.1		507.2	393.1	252	176.1	182.1		496	392	373.65	145.71					489.6	553.7	434.4	435.2	234.3	161.6				489.6	787.5	586.6	450.2	428.5	162.5
508.8	339.9	255.6	182.4		508.8	394.1	251.6	177.1	182.4		497.6	392.8	374.55	145.32					491.2	552.8	434.8	434.1	235.1	162.2				491.2	787.8	586.5	448.5	427.6	161.9
510.4	338.6	254.8	182.5		510.4	395.6	253	177	182.5		499.2	392.3	375.6	145.34					492.8	552.2	434.3	433.7	235.7	162				492.8	786.2	585.5	447.9	427	161.9
512	338.1	254.7	182		512	397.2	254.2	176.9	182		500.8	393	375.75	145.33					494.4	550.4	433.3	433.6	236	162.7				494.4	785.6	586.5	446.5	425.6	161.5
513.6	338.2	255.4	181.7		513.6	398.2	254	176.3	181.7		502.4	392.5	376.6	145.67					496	550	432.2	432.6	235.2	163.1				496	787.2	586	445	424.1	161.4
515.2	337.4	256.4	181		515.2	396.5	254.5	176.4	181		504	390.8	376.5	146.31					497.6	549.4	432.1	431.6	234.7	163.7				497.6	785.6	587.2	443.3	423.8	161.5
516.8	337.2	257.1	180.5		516.8	396.1	254.2	176.9	180.5		505.6	390.3	376.7	146.33					499.2	549.1	433.3	430.8	234	163.7				499.2	785.7	585.7	441.7	422.9	161.2
518.4	337.8	257.9	181.1		518.4	397.7	253	177.3	181.1		507.2	389.9	376.65	146					500.8	546.4	435.6	430.6	235.4	163.9				500.8	784.5	584.2	440	422.8	161.1
520	337.8	257.2	181.3		520	396.4	252.8	177	181.3		508.8	389.3	377.15	145.79					502.4	545.5	435.9	431.3	235.5	163.5				502.4	782.6	582.2	439.2	424.2	161.8
521.6	337.5	255.9	181.5		521.6	395.5	251.7	177.2	181.5		510.4	389.4	376.7	145.59					504	544.4	434	430.8	235.3	163.6				504	778.7	582	439.8	424.2	162.3
523.2	336.3	255.8	181.6		523.2	396.4	250.8	177.3	181.6		512	387.9	376.8	145.69					505.6	543.2	431.2	430.3	235.4	164				505.6	778.7	582.2	438.9	423.6	163.5
524.8	334.5	255.4	181.3		524.8	394.7	251.1	177	181.3		513.6	386.1	376.1	146.27					507.2	542.2	429.5	428.7	235.6	164.3				507.2	776.9	583.2	436.4	423.3	163.7
526.4	333.8	255.9	181.5		526.4	393.6	252.3	177	181.5		515.2	386	376.15	146.47					508.8	540.8	429.4	428.2	236.6	164.4				508.8	777.8	582.1	435.2	422.6	163.5
528	334.7	256.3	182.3		528	392.5	253.2	176.6	182.3		516.8	386.6	375.85	146.38					510.4	538.2	429.9	427.4	237.5	164.6				510.4	779	580.3	432.7	422.8	163
529.6	335.2	256.7	182.7		529.6	391.2	253.8	176.7	182.7		518.4	386.8	375.55	146.3					512	537.9	430.5	426.7	236.7	164.6				512	781.1	579.8	431.5	423.6	162.1
531.2	334.7	257.8	183.1		531.2	391.9	253	177.1	183.1		520	386.5	374.85	145.75					513.6	537.8	429.8	425.7	235.8	164.4				513.6	779.3	578.8	432.4	422.4	163
532.8	333.2	258.8	182.9		532.8	395.6	252.4	177.9	182.9		521.6	384.7	374.55	145.39					515.2	537.6	429.3	424.4	236.2	164.7				515.2	778.4	579.5	431.2	421.5	163.2
534.4	333.6	259.5	182.3		534.4	396.5	251.7	178.6	182.3		523.2	384.9	374.25	145.31					516.8	537.4	428.6	424.5	237.1	164.4				516.8	777.9	579.8	429.7	421.1	163.6
536	333.3	258	181.6		536	395.9	251.9	178.8	181.6		524.8	385.5	373.95	145.48					518.4	536.2	429.1	425.2	239.3	164.1				518.4	778.5	580	429.5	421.5	163.6
537.6	334.4	257.1	181.9		537.6	396.7	252.4	179.3	181.9		526.4	387.7	374.45	145.92					520	535.5	428.1	424.2	241.1	164.3				520	779.5	579	427.3	421.1	163.2
539.2	333.5	256.1	182.9		539.2	395.5	253	179.3	182.9		528	389.6	375.05	146.08					521.6	534.8	428.5	424.2	241	164.1				521.6	779.7	578.7	427.3	420.5	162.7
540.8	332.6	255.8	183.4		540.8	394.6	253.5	179.2	183.4		529.6	390.7	374.6	145.91					523.2	532.9	426.4	424	240.1	164.3				523.2	776.5	577.7	427	419.1	164
542.4	331.3	256.1	183.4		542.4	394.3	254.9	179.7	183.4		531.2	391	373.4	146.05					524.8	531.7	426	422.9	239.1	164.3				524.8	772.4	576.7	425.8	417.5	163.9
544	330.7	257.1	183.3		544	394.8	255.4	180	183.3		532.8	390.6	372.65	146.06					526.4	531.8	425	422.5	239.3	163.9				526.4	770.5	576.4	424.5	417.4	164.8
545.6	331	256.5	182.9		545.6	394.1	254.3	179.9	182.9		534.4	389.4	370.65	146.16					528	531.1	425.5	422.4	239.5	164.4				528	768.4	575.3	422.8	418.7	164.7
547.2	332.9	257.2	183		547.2	395.4	253.4	180.6	183		536	387.7	370.15	146.55					529.6	531.4	424.9	420.7	240.1	164.5				529.6	767.1	574.8	421.7	419.1	163.9
548.8	333.5	257.2	182.4		548.8	394.9	253.8	180	182.4		537.6	387.1	369.25	146.23					531.2	530.8	426	420.9	238.9	164.1				531.2	767.2	573.6	421.9	420.4	163.6
550.4	333.4	257.1	181.8		550.4	393.9	254.8	179.8	181.8		539.2	387.2	369.15	146.23					532.8	528.8	424.6	420.1	238.1	164.2				532.8	765.4	573.7	421.1	420.6	164.4
552	333.7	257.1	181.5		552	394.5	256	179.6	181.5		540.8	387.6	368.75	146.26					534.4	526.7	424	419.9	237.9	163.5				534.4	763.6	573	420.9	419.1	164.5
553.6	332.7	258.6	182.6		553.6	395.4	255.9	179.2	182.6		542.4	386.9	370.15	146.36					536	526.4	423.3	418.8	238.9	163.6				536	761.8	571.8	419.8	418.1	164.9
555.2	332.7	259	184.1		555.2	396.7	254.4	178.9	184.1		544	387.9	371	146.49					537.6	526.3	422.3	419.1	239.3	164.4				537.6	759.2	570.4	419.2	417.8	164
556.8	332.3	258.8	184.6		556.8	397.8	254.1	179.3	184.6		545.6	388.1	370.8	146.62					539.2	526.7	421.2	418.8	239.7	164.8				539.2	758.2	569.5	418.3	416.8	164
558.4	331.7	257.8	184.1		558.4	399.4	254.2	180.2	184.1		547.2	388.9	370.45	146.47					540.8	527.9	422	418.3	239.5	165.1				540.8	758.7	570.9	416.7	417.1	163.9
560	330.9	257.7	184.1		560	399	255.5	180.3	184.1		548.8	388.6	370.4	146.32					542.4	528.3	422.5	417.2	239.5	166				542.4	758.4	572.3	415.8	416.9	164.3
561.6	333.1	257.5	183		561.6	398.4	256	180.2	183		550.4	389.5	369.8	146.41					544	526.5	422	416.9	239.8	165.1				544	757.2	573.6	414.9	416.3	164.3
563.2	333.3	259.1	183.5		563.2	395.3	255.2	181.1	183.5		552	389.5	370.9	146.59					545.6	524.1	422.2	416.5	240.1	164.5				545.6	757.2	571.8	414.3	415.9	164.8
564.8	333	258.8	183.5		564.8	394.4	255.7	180.8	183.5		553.6	390.9	371.9	146.95					547.2	522.9	421.8	416.7	240.7	163.8				547.2	755.8	571.5	415	416	165
566.4	331.4	259.6	183.2		566.4	393	256.2	180.6	183.2		555.2	390.3	371.15	147.03					548.8	522.3	421.4	417.2	240.9	164				548.8	754.4	570.1	414.2	415.4	165.8
568	329.7	259.8	183.4		568	394.5	256.1	180.9	183.4		556.8	388.5	371.75	146.77					550.4	522.4	421.2	416.5	242.1	164.7				550.4	751.5	570.2	412.2	415.2	165.1
569.6	329.7	260.5	183		569.6	394.2	256	180.4	183		558.4	386.9	371.25	146.43					552	524.4	421.3	415.3	242.7	165.6				552	751.8	569.3	411.6	415	164.4
571.2	330.6	260	182.9		571.2	394.8	256.1	180.5	182.9		560	386.6	370.55	146.72					553.6	523.7	420.3	414.5	242.5	165.4				553.6	749.4	568.7	410.9	415.3	163.4
572.8	331.1	259.7	184.1		572.8	394.4	255.5	181	184.1		561.6	387.7	370.6	146.81					555.2	522.1	419	414.2	242.2	165.6				555.2	749.1	566.9	410.2	415.4	163.5
574.4	331.1	258.6	184.3		574.4	393.7	255.2	180.9	184.3		563.2	388.2	370.1	147.02					556.8	520.7	419	415.4	242.4	165.6				556.8	747.7	568.6	410.3	414.3	164.2
576	330.2	260.2	183.9		576	392	254.3	180	183.9		564.8	389.2	368.8	147.25					558.4	520	417.4	416.4	242.1	165.1				558.4	745.7	568.5	410.1	413.9	164.9
577.6	328.8	261.5	183.9		577.6	392.2	254.1	179.9	183.9		566.4	390	368.85	146.83					560	518.2	416.6	415.7	242.4	165				560	744.2	567.5	409.7	412.7	164.9
579.2	330	261.9	183.1		579.2	390.8	254.5	180.1	183.1		568	390	369	146.67					561.6	518.7	415.6	414.6	242.2	165				561.6	743.5	565.6	409.9	411.9	164.8
580.8	329.9	261.2	183.5		580.8	389.5	256.9	180.7	183.5		569.6	389.4	369.65	146.52					563.2	517.8	415.5	413.4	242.1	165.2				563.2	741.3	565.2	408.8	412.2	164.7
582.4	331.8	259.5	184.1		582.4	390	256.8	181.1	184.1		571.2	389.1	371.15	146.37					564.8	518.6	415.6	412	242.6	166.2				564.8	739.9	564.7	408	412.6	164.5
584	332.3	257.1	184.9		584	392.5	255.6	181.5	184.9		572.8	387.3	372.15	146.32					566.4	519.1	416.1	413.6	243.1	166.8				566.4	739	566.3	407.2	411.5	164.4
585.6	331.3	257	184.8		585.6	395.5	255.2	181.6	184.8		574.4	388.6	372.1	146.46					568	518.9	415.1	413.2	243.2	166.6				568	736.7	565.3	406.6	412.5	164.8
587.2	330.6	256.8	184.5		587.2	397.7	254.3	182	184.5		576	389.5	371.65	146.42					569.6	518.4	414.5	412	242.2	166.1				569.6	736.2	564.9	406.6	413.2	164.4
588.8	330.7	257.6	184.2		588.8	397	254.9	181.6	184.2		577.6	389.3	371	146.46					571.2	517.1	413.5	411.6	242.2	166.5				571.2	735	563.6	406.7	412.8	164.3
590.4	329.8	257.8	183.9		590.4	394.7	255.2	181.6	183.9		579.2	389.6	370.65	146.6					572.8	516	413.8	411.2	242.3	167.2				572.8	733.2	563.4	406.2	412.4	164.6
592	330.7	257.7	183.8		592	393	254.4	181.8	183.8		580.8	389.1	370.35	146.81					574.4	514.7	414.3	411	242.7	167.1				574.4	730.5	562.1	406.4	412.6	164.8
593.6	330.9	257	184.5		593.6	393.7	254.6	181.8	184.5		582.4	389.1	369.7	146.45					576	514.7	413.9	410.6	243.3	167.3				576	729.6	563.4	405.6	411	164.8
595.2	329.5	257.2	184.5		595.2	393.8	254.9	182.2	184.5		584	389.7	369.3	146.27					577.6	515.3	412.3	409.2	243	166.9				577.6	726.1	563.2	404.3	410.5	165.2
596.8	329.4	257.5	184.1		596.8	394.5	255.1	181.9	184.1		585.6	389.2	369.85	146.57					579.2	515.7	410.6	408.8	242.2	166.1				579.2	725.6	563.5	403.8	410.9	165.1
598.4	330.5	258.2	183.6		598.4	394.9	255	181.6	183.6		587.2	389.8	369.9	146.64					580.8	515.8	409.5	408.8	241.9	166.3				580.8	727	564.2	403.4	410.1	165.2
600	333.1	259.4	183.5		600	394.7	254.2	181.4	183.5		588.8	388.8	369.6	147.14					582.4	516.1	409.4	409.5	242	166.4				582.4	726	563.8	403	410.4	165.4
											590.4	389.1	368.9	147.34					584	515.5	410	409.2	242.4	166				584	723.3	563.6	402.9	410.9	166
											592	391.3	367.75	147.22					585.6	515.9	410.7	407.7	243.6	166.1				585.6	721.1	563.8	401.7	409.8	165.6
											593.6	392.8	366.5	146.93					587.2	515.5	409.9	406	243.7	165.7				587.2	718.3	564.1	400.9	409.3	165.1
											595.2	393	366.8	146.72					588.8	514.6	408.9	405	243.5	166.4				588.8	718	561.9	401.2	409.4	165
											596.8	393.9	366.3	146.29					590.4	513.2	409.1	405	243	167				590.4	720.4	561.5	401.2	409.6	165.2
											598.4	395.1	366.8	146.34					592	512.3	409.2	405.3	242.7	167.5				592	721.1	559.9	401.2	409.4	165.6
											600	396.8	369.15	147.31					593.6	513.2	409.3	404.7	242.5	167.9				593.6	720.8	560.7	399.9	408.4	165.4
																			595.2	513.7	408.8	405.3	243	167.8				595.2	718.3	560.2	398.6	407.7	165
																			596.8	512.3	407.9	404.9	243.6	167.8				596.8	714.9	560.6	396.6	407.1	164.6
																			598.4	511.5	406	404.7	244.5	167.5				598.4	711	559.3	396.4	406.7	165.8
																			600	511.4	405.4	404.6	245.3	167.1				600	708	558.9	396.2	406.6	166.2
																			601.6	511.3	405.8	404.2	245.8	166.7				601.6	705.2	557.6	396	406.2	166.8
																			603.2	512.6	406	403.3	244.8	166.1				603.2	703.1	557.3	396.5	405.6	167
																			604.8	513	405	402.8	243.9	165.8				604.8	702.5	557.3	397.2	405.2	167.2
																			606.4	511.3	405.2	402.6	243.3	166.4				606.4	702.2	557.5	397.2	404.7	166.7
																			608	509.9	403.8	402.6	243.4	166.2				608	703.4	557.5	397.5	404	167.2
																			609.6	509.7	403	402.1	243.7	167.3				609.6	702.3	557.6	396.8	403.9	166.7
																			611.2	508.1	402	402.1	244.8	167.6				611.2	701.5	558.7	395.7	405	166.1
																			612.8	507.4	401.4	402.4	243.8	167.2				612.8	700.3	558	395.8	405.8	165.8
																			614.4	508.1	401.2	401.7	243.3	166.7				614.4	697.2	555.8	395.6	406	165.7
																			616	508.8	402	402.2	242.3	167				616	694.1	554.2	395.2	405.5	165.1
																			617.6	511	402.7	402.3	242.8	167.1				617.6	693.2	552.4	394.8	404.4	165.2
																			619.2	511.3	403.3	401.4	243.9	167.6				619.2	691.5	552.3	394.6	403.1	165.8
																			620.8	510.4	401.9	401.8	245	168.1				620.8	691.3	553.6	394.5	401.2	166.2
																			622.4	508.3	401.2	402.6	244.6	167.6				622.4	691.8	554.6	395.2	400.4	166.5
																			624	507.7	400.9	402.2	244.9	167				624	689.1	553.1	394.8	400.7	166.8
																			625.6	508.3	400.6	402.1	244.7	167.4				625.6	687.1	553.6	394.5	401.6	166.5
																			627.2	508.9	399.7	401	244.7	167.4				627.2	684.5	552.9	394.1	402.1	166.1
																			628.8	508.6	399	399.5	244.4	167.8				628.8	681.9	552.5	393.8	403.1	166.4
																			630.4	507.9	398.1	399.8	244.2	168.4				630.4	680.5	551.6	393.6	402.7	166.5
																			632	506.9	397.8	400.3	243.4	168				632	680	551.6	392.8	401.3	167.1
																			633.6	507.3	396.8	399.7	243.4	167.7				633.6	679.9	551.5	391.7	401.3	167.4
																			635.2	507.6	396.1	399.3	244.1	167.1				635.2	678.1	553.9	391.4	400.9	167.3
																			636.8	508.7	395.2	398.4	243.9	166.7				636.8	675.3	554.6	391.4	400.4	167.1
																			638.4	508.8	395.3	398	244	167.7				638.4	673	553.6	391	400.1	166.9
																			640	508.1	394.6	398.1	244.7	168.5				640	673	552.3	390.9	399.7	166.8
																			641.6	508.6	394.7	398.3	244.7	168.3				641.6	673.9	549.9	389.7	398.9	166.9
																			643.2	507.6	394.9	397.8	245	167.9				643.2	675.5	548.4	389.5	398.9	166.8
																			644.8	506.9	395.4	397.2	245.3	166.9				644.8	673.6	549	389.4	398.9	166.7
																			646.4	506.9	396.5	396.3	244.9	166.6				646.4	671.6	548.9	390.4	399.3	166.9
																			648	506.2	395.9	396.3	245.4	167.1				648	669	548.9	391	398.4	166.6
																			649.6	507	394.3	396.3	245.5	167				649.6	667.3	549.5	390.3	398.2	167.2
																			651.2	507.9	393.4	396.5	245.2	167.3				651.2	665.4	548.5	390.2	396.1	167.1
																			652.8	506.8	392.9	396.6	246	167.7				652.8	664.4	547.3	389.5	395.8	167.6
																			654.4	506	392.4	396.1	246.4	168.2				654.4	663.2	546.9	389	395.6	167.5
																			656	505	393.3	395.9	246.2	168.5				656	663.2	546.5	388.8	395.1	167.9
																			657.6	505	392.4	396.1	246.3	168.7				657.6	661.9	547.3	389.1	395.7	168.1
																			659.2	505.1	392.3	396	245.1	169				659.2	660.4	546.6	388.7	396.6	168.7
																			660.8	505.3	392.4	396.2	244.8	169.1				660.8	658.6	545.7	389.4	394.9	168.4
																			662.4	504.8	391.6	395.6	245.1	169.4				662.4	657.8	545.3	389.2	395.7	168.1
																			664	503.7	390.8	395.7	245.4	169.1				664	657.2	546.1	389.6	395.1	167.5
																			665.6	503.7	389.6	395.7	245.2	168.5				665.6	657.1	547.1	389.6	393.6	167.3
																			667.2	503.9	388.3	395.4	245.1	168.1				667.2	655.5	546.9	388.8	394.3	167.9
																			668.8	503	388.3	394.6	244.2	168.6				668.8	653.8	546.5	389.1	394.5	167.6
																			670.4	504	388.5	394.8	245.2	168.5				670.4	653.3	544.7	388.8	394.2	167.9
																			672	504.3	387.9	394.1	246.1	168.6				672	652.1	545.2	388.4	393.4	167.4
																			673.6	504.2	387.8	394.5	246.2	168.7				673.6	649.5	546	388.3	392.7	167.3
																			675.2	504.4	385.8	394.6	245.8	169				675.2	647.7	547	388	393.1	167.5
																			676.8	504.2	385.4	394.6	245.6	169.1				676.8	645.7	547.6	387.3	393.8	168.3
																			678.4	503.3	385.9	394.9	244.5	168.9				678.4	644.3	546.9	387.5	393.5	168.3
																			680	504.2	386	394.5	245.3	168.7				680	645.5	545.9	387.6	394.1	168.2
																			681.6	504.1	387	393.5	246.2	168.5				681.6	643.9	545.7	387.6	392.7	167.7
																			683.2	503.3	387.8	392.6	245.9	168.4				683.2	642.6	544.7	387.6	392.2	167.5
																			684.8	503.5	387.3	392.7	245.2	168.5				684.8	639.6	543.5	387.9	391.8	167.4
																			686.4	502.4	387.6	393	245.5	168.5				686.4	638.4	543.9	387.7	391.5	168.4
																			688	500.7	387.3	393.6	245.2	167.8				688	636.6	542.3	387.1	391.2	169.1
																			689.6	499.9	386.2	394.4	245.6	168.1				689.6	636.3	542.6	387.3	391	169.2
																			691.2	499.9	386.1	394.6	246.4	168.6				691.2	637	542.6	387.3	390	169.2
																			692.8	500.1	385.2	394.4	246.6	168.7				692.8	637.1	541.8	387.8	390.2	168.9
																			694.4	501.2	384.2	393.4	245.6	168.7				694.4	635.2	541.9	388.5	389.5	168.2
																			696	501.8	384.1	393.2	246.2	168.8				696	636.3	541.7	387.8	389.2	168.4
																			697.6	502	383.2	393.3	246.1	168.6				697.6	636.3	542.2	386.8	389.3	168.6
																			699.2	502	383.1	394.1	245.6	169.6				699.2	634.6	541.9	386.7	387.9	168.6
																			700.8	502.3	382.8	395	245.4	169.6				700.8	634.6	541.8	387.1	386.8	168.5
																			702.4	501.7	382.4	394.7	245.4	169.7				702.4	631.7	540.9	386.2	387.2	168.7
																			704	500.9	382.4	392.9	244.4	169.8				704	630.6	540.1	386.4	388.1	168.8
																			705.6	499.8	382.5	392.9	244.7	169.3				705.6	631	538.7	384.8	387.7	169
																			707.2	499.8	383.2	392.4	244.7	168.9				707.2	630.6	538.5	385.4	387.8	169.7
																			708.8	499.9	384.2	391.4	245.6	168.6				708.8	629.8	538.8	386.3	387.3	169.6
																			710.4	500.2	382.9	391.3	245.4	167.7				710.4	628.3	539.7	386.4	387.5	169.8
																			712	500.2	382.9	391.4	245.3	168.3				712	626.2	540.8	386.4	387.5	170.4
																			713.6	500.8	382.3	391.7	245.3	169.2				713.6	625.1	540.1	387	388.4	170.3
																			715.2	500.4	380.8	392.7	245.7	169.1				715.2	623.9	538.5	386.3	387.9	169.7
																			716.8	501.3	381.6	393.7	246.2	169.4				716.8	621.7	537.6	386.5	387.3	169.6
																			718.4	500.9	382	392.7	245.9	169.3				718.4	621.6	537.8	385.6	385.5	168.9
																			720	499.5	382.9	392.2	244.3	168.8				720	621.2	538.1	384.4	385.4	169.3
																			721.6	498.4	383.6	392.4	243.4	169.2				721.6	620.9	537.7	384.4	384.7	170.3
																			723.2	497.7	382.9	392.2	243.9	168.7				723.2	621	537	383.8	385.1	170.7
																			724.8	497.9	381.5	392.3	244.7	168.6				724.8	620.6	535.1	384.2	385.6	170.1
																			726.4	499.1	380.5	392.6	245.9	168.6				726.4	619.9	534.9	384.6	385.8	169.2
																			728	500	379.9	392.5	245.9	169.5				728	617.3	534.1	385.3	384	168.2
																			729.6	500.4	380.8	392.9	245	169.2				729.6	614.3	533.4	386.4	383.7	168.5
																			731.2	500.3	380.1	392.3	244.8	169.9				731.2	612.5	532.1	386.2	382.5	169.1
																			732.8	500.3	379.1	391.5	245.1	168.8				732.8	610.7	532	385.2	382.1	169.6
																			734.4	500.4	379.1	391.9	245.4	168.9				734.4	611.2	533.3	384.5	382	169.6
																			736	499.5	380	391	245.3	168.5				736	612.9	533.3	383.9	381.5	169.3
																			737.6	498.5	380	391.7	246.3	169.1				737.6	612.3	533.8	384	381.2	168.8
																			739.2	497.8	380.3	392.2	246.3	169.6				739.2	610.8	533.9	384.3	381.4	170
																			740.8	496.5	379.6	391.4	246.7	170.2				740.8	611.3	535	384.4	380.9	169.8
																			742.4	497.7	378.3	391.6	246.5	169.8				742.4	611.6	534.2	384.5	381.3	169.9
																			744	498.8	378.1	392.5	247.6	169.6				744	613.1	534.3	383.7	381.3	170.1
																			745.6	499.5	379.1	391.4	246.7	169				745.6	612.9	531.8	383.8	380.2	169.9
																			747.2	499	379.3	391.7	246.5	169				747.2	613	530.2	384.4	380.8	169
																			748.8	499.7	379.2	391.8	245.3	169.7				748.8	609.1	528.9	385.4	381.1	169.8
																			750.4	498.6	377.9	392.6	245.2	169.8				750.4	606.2	530.9	386.7	380.2	170
																			752	499.4	377	393.2	244.8	170.1				752	605.8	529.6	386.6	380.1	170.3
																			753.6	499.6	376.6	393	246.7	170.2				753.6	605.6	528.8	386	380.2	169.8
																			755.2	499.4	377.2	392	247.6	169.7				755.2	603.6	529	385	379.9	169.9
																			756.8	499.2	377.6	391.7	247.6	169.4				756.8	604.9	529.6	384.5	380.4	169.5
																			758.4	498.6	377	390.5	246.4	169.6				758.4	603.6	530.6	384.3	380.8	169.8
																			760	497.4	377.4	391.7	245.6	169.8				760	602.5	532.4	384.9	380.1	170.4
																			761.6	497.5	377.4	392.2	244.9	170				761.6	602.4	530.6	385.2	379.6	170.6
																			763.2	496.7	377.6	391.4	245.4	170.1				763.2	601.9	529.4	385.7	378.8	170.6
																			764.8	497.7	377.4	391.5	246.2	170.7				764.8	601.3	528.3	384.4	377.5	170.8
																			766.4	499.2	376.3	391.3	246	170.8				766.4	601.5	527.5	383.4	376.2	170.9
																			768	497.9	374.8	391.3	245.6	171				768	600.7	527.5	382.3	375.6	170.8
																			769.6	496.8	375.1	392.5	245.4	171.1				769.6	600.5	526.9	382.5	376.1	170.5
																			771.2	495.7	374.9	392.4	245.6	170.8				771.2	598.5	524.8	382.6	376.5	170.8
																			772.8	495	374.9	391.3	246.5	170.6				772.8	598	525.3	384.1	376.7	170.4
																			774.4	496	375	391.6	246.8	171.1				774.4	597.1	524.8	384.2	376.2	170.3
																			776	496.6	375	391.5	246.9	170.5				776	595.9	524.5	383.8	376.3	170.5
																			777.6	496.7	375.9	390.8	246.5	170.3				777.6	595.2	524.2	383.7	376.6	170.8
																			779.2	496.3	376.5	390.5	245.6	170.1				779.2	595.3	523.6	384.8	376.2	170.9
																			780.8	497.2	375.8	390.3	246	170.3				780.8	593.5	522.6	384.5	375.2	171.7
																			782.4	497.1	374.9	391.5	246.4	170.4				782.4	594	523.8	384.2	373.3	171.2
																			784	496.9	374.1	392.8	246.2	170.1				784	592.5	524.3	383.2	371.9	170.7
																			785.6	496.6	373.8	393.8	246.4	169.2				785.6	591.9	525.5	382.4	371.9	170.8
																			787.2	497.1	375	392.9	246.4	169				787.2	592	525.3	382.6	372.1	170.7
																			788.8	497.3	375.9	392.3	246.2	169.6				788.8	592.2	523.4	383.3	372.9	170.1
																			790.4	498.6	375.6	393.2	247.5	170.1				790.4	592.4	522.3	383.5	373.9	170.5
																			792	498.3	375.5	393.3	247.1	170.3				792	592.7	520.9	382.4	374.6	170.8
																			793.6	497.5	374.5	391.9	246.6	170				793.6	593.7	520.5	382.1	373.9	170.5
																			795.2	497	374.1	391.5	246.4	170.4				795.2	592.9	521.9	381.9	373.3	170.3
																			796.8	497.5	373.9	390.6	246.3	170.2				796.8	592.1	523.6	382.5	372.3	170.8
																			798.4	497.6	374.1	390.3	246.6	170.9				798.4	591.5	523.4	382.4	371.9	170.3
																			800	497	373	390.7	247.5	170.4				800	590.6	523.8	383	371.4	170.6
																			801.6	495.8	372.9	390.5	247.1	169.9				801.6	587.8	522.3	382.5	372.2	171.5
																			803.2	494.5	371.6	390.2	247.7	169.2				803.2	588	520.2	382.9	370.8	171.8
																			804.8	493.4	371.2	391.4	247.7	169.7				804.8	586.6	518.8	382.6	370.4	170.8
																			806.4	493.8	371.9	391.7	247.5	170.1				806.4	585.6	517.6	383.1	370	170.5
																			808	494.6	373	392.8	247.5	171.4				808	586	517.3	383.7	369.7	170.3
																			809.6	493.9	373.4	392.4	246.6	171.4				809.6	586	518.2	384.1	369.3	170.5
																			811.2	493.5	374	392.5	246.2	171.9				811.2	585.9	518.9	383.6	369.2	171.1
																			812.8	494.8	373.3	392.1	246	171				812.8	587	518	382.7	368.8	171.2
																			814.4	495.2	372.8	392.5	245.8	170.2				814.4	586.1	517.1	381.7	369.9	170.5
																			816	496.7	372.5	391.7	245.6	170.5				816	584.4	516.2	381.8	371.3	170.3
																			817.6	496	373.1	391.3	246.9	171.1				817.6	582.7	516.9	381.9	372.3	170.5
																			819.2	495.1	373.3	391.5	247.5	171.1				819.2	580.8	517.6	382.3	372.8	170.9
																			820.8	495.9	373.5	391	248.4	172.2				820.8	581.1	516.6	382.4	371.2	171.5
																			822.4	496.4	374.3	391.4	247.7	172				822.4	581.5	516.5	382	369.6	171.8
																			824	496.8	373.8	392.4	246.9	171.7				824	582.2	515.7	381.2	369	171.6
																			825.6	497.8	372.9	391.6	246.1	171.3				825.6	583.3	515.5	381.3	369.1	171.8
																			827.2	495.7	372.7	390.8	246.8	170.6				827.2	584.2	515.9	381.3	368.5	171.9
																			828.8	495.7	371.8	391.2	247.5	170.3				828.8	582.9	516.4	380.8	369.6	171.9
																			830.4	495.8	371.6	389.8	247.9	170.6				830.4	582.7	515.1	380.7	368.8	172.4
																			832	496.4	372.3	389.5	247.8	171.2				832	581.8	515	381.1	368.7	172.1
																			833.6	496.8	372.2	389.7	246.9	171.8				833.6	582.1	513.8	380.9	368.5	171.6
																			835.2	497.1	372	390.1	246.5	171.7				835.2	581.1	513.7	381.4	368.1	171.5
																			836.8	495.1	372.2	390.9	246.3	172.1				836.8	579.8	513.8	382.1	366.9	171.6
																			838.4	494.9	372.4	391.2	246.6	171.8				838.4	578.1	514.1	381.8	367.1	171.5
																			840	493.9	372.2	391	246.6	171.6				840	577.1	513.9	381.8	366.8	171.9
																			841.6	494.5	372	390.8	246.7	171.2				841.6	576.4	513.2	381.5	367.2	172
																			843.2	494.6	372	390.9	245.5	170.6				843.2	577.1	512.1	380.8	366.4	171.8
																			844.8	495.4	371.4	391.7	245.2	170.5				844.8	576.7	512.1	380.7	366.5	171.5
																			846.4	494.3	371.1	392	245.1	170.7				846.4	575.4	511.2	380.8	366.4	171.5
																			848	494.7	371.1	391.4	245.7	170.4				848	575.2	511.7	381.3	365.9	172.2
																			849.6	495	370.4	392.3	247.4	170.9				849.6	575.2	511.5	382.6	366	172.5
																			851.2	494.7	369.7	392.2	248.6	170.9				851.2	575.5	511.6	382.4	366.5	172.1
																			852.8	495	370.4	391.5	249.3	171.2				852.8	575.4	512.1	382	366.8	171.3
																			854.4	495.1	370.7	391.2	249.4	171.3				854.4	574.2	511.6	381.8	366.9	171.2
																			856	494.7	370.4	392.2	248.4	172				856	572.8	510.6	381	365.7	171.5
																			857.6	495.1	371.1	390.9	246.9	172.6				857.6	571.6	509.8	380.6	364.1	172.7
																			859.2	495.4	370.7	391.4	246.6	172.6				859.2	571.7	507.9	380.6	363	173.7
																			860.8	495.6	370.9	390.9	245.8	172.4				860.8	572.3	508.2	380.1	362.7	173.5
																			862.4	495.7	372.1	390.2	246.1	171.8				862.4	571.9	509.1	380.4	363.3	173.1
																			864	495.7	371.5	390.2	247.1	171.3				864	571.5	507.9	381.4	363.3	173
																			865.6	495.3	369.6	390.8	247.5	171.6				865.6	571.6	508.2	381.8	363.4	172.7
																			867.2	494.4	369.3	390.2	247.1	171.6				867.2	570.3	507.6	382.2	363.7	172.1
																			868.8	493.6	368.5	390.3	246.9	171.2				868.8	570.7	508.3	381.5	363.9	171.8
																			870.4	494.3	369.5	391	246.1	170.9				870.4	570.5	508.6	380.8	363.7	172.5
																			872	494.9	370.4	391.7	245.6	170.4				872	570.2	507.3	380.7	363.5	172.8
																			873.6	495.7	370.9	391.6	245.8	171				873.6	569.3	506.5	380.6	361.9	173.3
																			875.2	496.3	369.9	391.1	246.2	171.4				875.2	569.2	506	380.6	360.8	173.4
																			876.8	496.9	371.1	390.3	246.2	171.5				876.8	568.9	505.4	380.3	360.2	172.5
																			878.4	497.1	371.3	390.1	246.6	171.7				878.4	568.4	505.9	380	361.2	171.7
																			880	497.4	371.5	390.5	247	172.1				880	568.1	505.9	379.4	362.8	172.3
																			881.6	497.4	370.3	390	248	172.1				881.6	568.1	505.3	379.5	363.4	172.3
																			883.2	496.4	369.9	390.6	247.4	172				883.2	568.3	506.6	379.4	362.3	172.8
																			884.8	497.1	368.3	391.7	246.6	171.9				884.8	569.3	506.5	379.8	361.1	172.4
																			886.4	497.4	368.9	391.1	245.8	172.2				886.4	569.6	505.9	379.2	360.6	172.2
																			888	497.8	369.4	392.1	245.1	172.3				888	569.1	504.5	379.7	361	172.1
																			889.6	497.6	370.3	392.7	246	173.1				889.6	567.6	503.6	378.6	360.2	172.2
																			891.2	496.5	370.3	391.8	247.3	172.7				891.2	566.9	502.6	378.9	359.8	171.8
																			892.8	495.4	369.2	390.9	248.2	172.5				892.8	567.6	501.8	379	359.4	172.2
																			894.4	495	368.1	390.6	247.9	172.3				894.4	567.4	501.2	379	360	172.1
																			896	494.4	367.4	389.7	247.3	171.8				896	568.5	500.4	379.1	360.6	172.6
																			897.6	494.9	367.5	390	246.5	171.7				897.6	569.2	500.3	378.7	362	172.6
																			899.2	495.9	368.7	391.3	246.6	171.7				899.2	567.1	500.5	378.1	361.2	172.5
																			900.8	496	369.5	391.2	246.8	171.4				900.8	565.8	500.9	378.2	360.3	172.5
																			902.4	495.8	368.8	389.9	247.8	172				902.4	564.3	501.7	377.2	358.6	172.3
																			904	494.9	368.8	390.1	248.1	172.2				904	564.1	501.8	377.5	358.2	172.5
																			905.6	496.1	368	389	248	172				905.6	564.8	501	378.6	357.6	173.1
																			907.2	496.6	368	388.7	247.6	172.4				907.2	564.8	501.1	378.2	358.7	173
																			908.8	498	368	389.9	248.1	171.8				908.8	563	500.8	379.6	358.5	172.8
																			910.4	497.3	367.9	389	248.5	171.8				910.4	560.6	501.4	380	357.9	173.3
																			912	496.6	367.8	389.1	248.6	171.9				912	560.1	500.9	379.1	356.8	173.1
																			913.6	494.5	367.6	389.8	248.9	172				913.6	561.7	499.6	379.3	356.4	173.8
																			915.2	494.8	367.4	390.4	248.4	172				915.2	562.9	498.4	378.8	356	174.3
																			916.8	495.3	368.2	391.1	247.2	172.5				916.8	563.3	498.9	377.9	356.6	173.5
																			918.4	495.3	368.3	391.6	246.8	171.8				918.4	562.7	499	378.8	356	172.6
																			920	494.1	369.6	391.5	247.7	172				920	562.7	499.6	379.1	356	171.9
																			921.6	494.7	369.8	390.8	247.8	172				921.6	563	499.1	379.1	356.8	171.5
																			923.2	494.5	369.2	389.1	247.5	172.2				923.2	563.8	497.6	378.6	357.1	171.8
																			924.8	495.1	369.1	388.2	247.6	171.7				924.8	564.9	497.4	377.9	356.6	172.5
																			926.4	496.1	367.6	386.9	247	172				926.4	564	497.1	378.1	355.9	172.4
																			928	495.9	366.9	386.7	246.5	171.9				928	562.5	495.7	379.1	354.4	172.8
																			929.6	495.9	366.5	387.9	247.3	172.6				929.6	562.2	494.5	378.6	354.2	173.8
																			931.2	496.2	365.5	388.8	247.1	172.6				931.2	562	494.7	378.7	354.8	174
																			932.8	496.6	365.3	389.4	247.4	172.5				932.8	561.3	495.3	378.2	355.1	174.1
																			934.4	497.7	365.3	388.9	247.5	172.1				934.4	561.4	497.3	377.8	354.1	174
																			936	497.9	366.1	388.5	247.9	171.5				936	560.9	497.6	377.3	353.7	173.3
																			937.6	497.4	367.2	388.5	247.4	172.6				937.6	559.1	497.4	377.1	353.4	172.3
																			939.2	496.3	366.6	389.5	247.3	173.6				939.2	558.7	497	375.8	353.2	172.9
																			940.8	495.4	366.8	390.1	247.2	173.3				940.8	559.2	495.9	376.9	352.9	172.6
																			942.4	495.5	367.4	390	248.2	172.4				942.4	557.9	495.7	377.3	353.3	173.6
																			944	495.3	367.6	389.2	248.9	171.6				944	557.4	494.6	377.8	351.8	173.9
																			945.6	495.8	368.7	389.5	249	170.9				945.6	556.7	494.4	377	352	173.8
																			947.2	497.1	369.4	388.8	248.5	172.1				947.2	556.1	495.7	377.1	352.4	173.5
																			948.8	497.7	369.1	389.3	248.1	172.5				948.8	557.4	496.6	377.6	352.8	174
																			950.4	498.4	368.6	389.2	247.8	173				950.4	557.8	496.2	378	353.3	174.1
																			952	498.5	368.4	388.7	248.2	172.6				952	557.3	496.5	377.3	353.1	174.5
																			953.6	497	367.5	388.3	248.5	173.3				953.6	555.2	494.8	377.9	351.4	174.3
																			955.2	497	366.8	388.8	247.8	173.6				955.2	554	493.2	377.4	350.8	173.9
																			956.8	496.6	366.5	388.2	247.5	173.5				956.8	554.3	493.3	377	350.3	173.7
																			958.4	497	366.5	388.3	246.5	173.2				958.4	555.7	492.5	377.7	351.1	174
																			960	496.6	366.9	387.8	246.7	172.9				960	556.9	492.1	377	352.1	173.9
																			961.6	496.3	366.6	386.9	247.5	173				961.6	556.1	492.8	376.5	351.6	173.9
																			963.2	497.1	366.1	386.3	248.3	173.5				963.2	554.1	491.6	376.2	350.8	173.5
																			964.8	497	366	386.3	248.9	172.9				964.8	552.5	489.7	375.8	350	173.2
																			966.4	495.9	365.6	386.8	248.9	172.4				966.4	552.7	489.3	374.6	349.4	172.9
																			968	496	367.1	388.2	248.1	172.2				968	552.6	490.1	374.8	349.2	173.1
																			969.6	496	367.4	387	248.1	172.9				969.6	554.8	489.9	374.9	348.8	173
																			971.2	496.7	366.5	386.3	248.2	172.9				971.2	553.9	491.6	375.6	348.7	173.2
																			972.8	499.3	366.8	386.1	248	172.9				972.8	552.9	491.4	376.1	347.8	173.6
																			974.4	499.9	366.4	386.2	247.5	173.2				974.4	551.5	490.7	377.2	347.7	174
																			976	499.1	366.5	385.9	246.9	173.2				976	551.7	490	376.8	347.5	174.1
																			977.6	498.3	366.9	386.4	247.3	173				977.6	551.2	490.3	376.9	347.7	174.1
																			979.2	498.4	366.1	385.1	247.7	173.7				979.2	551.7	489.7	376.2	346.7	173.6
																			980.8	498.4	365.4	385.1	248	172.8				980.8	550.8	489.1	374.5	347.4	173.2
																			982.4	499.7	365.7	386	248	173.5				982.4	549.5	488.4	374.5	347	174.1
																			984	500.7	365.3	387.3	247.5	173.2				984	549	487.9	375	347.4	174.7
																			985.6	499.6	364.8	386.8	247.7	173				985.6	548.7	487.5	375.9	347.7	174.9
																			987.2	498.5	363.8	386.6	248	172.7				987.2	549.3	488	377.4	348	175
																			988.8	497.7	363.2	386.4	247.6	172.4				988.8	549.1	489.3	377.5	347	174.6
																			990.4	497.6	364.8	386	246.2	171.8				990.4	550.4	487.9	376.6	346.4	174.4
																			992	497.3	366.4	386.2	246	172.3				992	551.1	488.2	375	345.8	174.9
																			993.6	497.7	367.3	386.8	246.3	172.4				993.6	551.5	487	373.7	345.5	174.5
																			995.2	499.1	367.3	387.1	247.6	172.1				995.2	550.8	487.1	373.6	345.4	173.9
																			996.8	499.7	366.3	387.3	248.3	171.8				996.8	550.3	487.4	374.2	345.5	173.9
																			998.4	499.6	365.3	387.4	248.3	171.3				998.4	549.9	486.6	375	345.3	174.2
																			1000	498.3	364.9	387.4	247.4	170.5				1000	549.8	484	375.5	344.3	174.5

## Sheet: Fig.6A-D
Fig. 6A Non-induced TcPiezo1 Tet-OFF responses to hypoosmotic stress: △Fluorescence (AU)								Fig. 6B Induced TcPiezo1 Tet-OFF responses to hypoosmotic stress:△ Fluorescence (AU)								Fig. 6C Non-induced TcPiezo2 Tet-OFF responses to hypoosmotic stress: △Fluorescence (AU)								Fig. 6D Induced TcPiezo2 Tet-OFF responses to hypoosmotic stress: △Fluorescence (AU)
	Trial 1	Trial 2	Trial 3	Mean	Std Dev	P value			Trial 1	Trial 2	Trial 3	Mean	Std Dev	P value			Trial 1	Trial 2	Trial 3	Mean	Std Dev	P value			Trial 1	Trial 2	Trial 3	Mean	Std Dev	P value
Tet-	394.7	365.4	400.2	386.767	18.7073			Tet-	360	382.3	347.9	363.4	17.4502			Tet-	351.5	378.2	316.7	348.8	30.8388			Tet-	362.3	352.7	381.2	365.4	14.5007
Tet-EGTA+	331.6	286.7	355.9	324.733	35.1073	0.054		Tet+	297.1	287.4	290	291.5	5.02096	0.0024		Tet-XestC+	278.2	263.4	284.5	275.367	10.8316	0.0177		Tet+	139.8	112.8	141	131.2	15.9462	0.0001
Tet-XestC+	216.1	253.8	243.1	237.667	19.4284	0.0007										Tet-RR+	92.5	56.9	76.4	75.2667	17.827	0.0002
Tet-RR+	86.6	80.3	84.2	83.7	3.17962	0.0001
jGCaMP7s (Fluorometry): epimastigotes								jGCaMP7s (Fluorometry): epimastigotes								jGCaMP7s (Fluorometry): epimastigotes								jGCaMP7s (Fluorometry): epimastigotes
Time (s)	Tet-	Tet-EGTA+	Tet-XestC+	Tet-RR+	Baseline (B)			Time (s)	Tet-	Tet+	Baseline (B)					Time (s)	Tet-	Tet-XestC+	Tet-RR+	Baseline (B)				Time (s)	Tet-	Tet+	Baseline (B)
0	579.9	588	578.6	581.55	593.4			0	588.2	602.5	583					0	555.35	556.9	544.6	544.6				0	566.1	579.45	550.6
1.6	574.9	590.9	575.3	581.35	591.1			1.6	586.9	597.7	585.1					1.6	556.9	557.75	547.9	542.6				1.6	554.4	578.85	558
3.2	571.2	592.2	575.2	581.45	587.1			3.2	586.4	595.8	586.4					3.2	558.1	557.55	544.6	540.4				3.2	548.2	577.9	550.6
4.8	568.7	592.8	577.1	581.5	582.8			4.8	586	602.5	587.1					4.8	555.35	556.9	547.9	538.4				4.8	546.6	579.45	558
6.4	568.5	593.6	580	581.1	580.8			6.4	585.6	597.7	588					6.4	556.9	557.75	551.9	536.9				6.4	549.4	578.85	557.1
8	569.5	597	580.5	581.3	579.1			8	586	595.8	584.8					8	558.1	557.55	551.5	536.9				8	553.1	577.9	551.9
9.6	569.1	597.3	581.5	579.25	580.4			9.6	586	595.2	582.2					9.6	559.5	555.6	549	536.5				9.6	557.1	576.95	548.7
11.2	568.4	596.5	579.1	576.6	581.2			11.2	585.6	593.2	581.7					11.2	559.85	556.7	548.3	534.9				11.2	557.1	577.55	545.9
12.8	566.2	596.3	579.1	573.75	580.2			12.8	586.2	590.6	580.8					12.8	559.4	557	548.6	533.3				12.8	555.5	577.55	547.6
14.4	564.4	597	579.8	571.9	577			14.4	586.1	588.5	580.9					14.4	559.8	557.7	550.2	532.3				14.4	554.6	577.4	548.2
16	563.2	599.2	581.6	572.05	572			16	585.4	586	581.9					16	559.6	559.25	550	532.6				16	553	578.25	545.9
17.6	560.8	601.3	582.1	572.35	568.6			17.6	583.1	584.7	580.2					17.6	559.95	560.8	548.7	534.1				17.6	552	576.7	543.4
19.2	559.2	599.8	580.4	572.9	567.5			19.2	579.8	582.8	580.1					19.2	560.05	561.05	543.6	533.6				19.2	550.4	575.35	541.3
20.8	558.4	597.5	578.8	572.15	568.1			20.8	576.8	579.6	581.3					20.8	560.65	561.3	535.3	532.2				20.8	549.6	574.2	537.9
22.4	558.3	594.9	577.8	570	568.9			22.4	573.3	578.7	582.7					22.4	563	561.75	532.5	530.4				22.4	552.1	572.45	537.8
24	558.2	594.1	578	567.7	567.7			24	571.4	576.4	584.7					24	564.5	562.8	534.5	530.3				24	553.4	571.35	537.5
25.6	557.1	595.2	579.6	566.8	565.3			25.6	569.7	573.5	581.1					25.6	565.1	562.25	540.6	532.2				25.6	553.7	570.85	536.2
27.2	555.9	596	583	564.7	564.9			27.2	570.3	571.7	579.5					27.2	566	561.35	550	531				27.2	554.2	569.95	536.7
28.8	555.1	596.8	584.6	565	561.7			28.8	571.7	569.7	580.3					28.8	567.9	559.65	556.7	525.7				28.8	553.1	569.45	537.4
30.4	555.7	598.5	585.8	564.5	560.6			30.4	572.5	566.9	581.3					30.4	570.3	559.15	556.1	521.1				30.4	550.8	566.75	536.5
32	555.7	599	587.1	564	559.4			32	570.5	565.4	582.8					32	572.15	559.35	556.8	518				32	550.5	563.55	538
33.6	552.9	599.7	585.8	563.15	557.6			33.6	567.7	564.2	585.3					33.6	573.25	560.75	555.1	516.9				33.6	549.9	562.25	538.8
35.2	550.6	598.1	582.3	562.4	556.9			35.2	563.1	561.2	581.7					35.2	573.2	561.35	554	518.8				35.2	550	560.7	539.2
36.8	549.1	595.9	580.9	560.5	557.4			36.8	563.2	560	581.5					36.8	572.65	562.85	553.3	520				36.8	550.1	562.65	536
38.4	547.6	593.1	581.1	559.95	557.2			38.4	563.8	559.6	581.2					38.4	571.9	564.95	554.8	518.6				38.4	549.8	564.95	534.5
40	543.7	592.8	580.4	562.35	556.5			40	565.6	557	580.1					40	571.3	567.35	555.6	520.8				40	546.9	566.2	533.4
41.6	563.1	601.6	604.1	564.55	578.1			41.6	583.2	554.6	579.5					41.6	571.15	568.1	557.2	523.6				41.6	544.5	566.95	535.9
43.2	569.7	610.6	594.9	561.2	543.8			43.2	573.6	553.7	605.5					43.2	571.95	568	558.2	524.4				43.2	542.9	567.9	531.7
44.8	512.2	546.4	527	492.55	464.6			44.8	507	562.5	570.3					44.8	573.75	566.4	558.8	524.5				44.8	555.5	568.2	519.3
46.4	423	461.9	427.1	395.85	371.2			46.4	409.8	570.4	499.3					46.4	577.7	565	560.7	524.6				46.4	543.8	567.3	555.6
48	330.4	354.3	323.9	326.4	290			48	319	548.4	414.6					48	588.4	565	584.7	521.2				48	505.5	581.4	541.4
49.6	256.4	278.1	253.8	260.25	245.6			49.6	262.9	445.2	244.6					49.6	560.75	573.1	547.4	536				49.6	433.8	566.7	458
51.2	249	261.5	254.4	239.5	264.7			51.2	266.2	355.3	269.3					51.2	524.1	583.45	466.1	520.5				51.2	328.2	525.8	373.9
52.8	270.6	293.9	272.5	255.95	268.6			52.8	286.3	269.7	268.6					52.8	406.9	531.35	365.2	453.3				52.8	241.3	445	284.6
54.4	272.5	300.6	282.1	251.6	264.4			54.4	290.2	242.3	268					54.4	329.45	438.5	275.5	364.3				54.4	204.6	352.65	219.1
56	278.3	303.5	288.4	253.1	260.3			56	288.1	262.4	266					56	267.75	338.85	228	279.9				56	234.1	276.15	244
57.6	285.2	306.8	290	258.55	255.7			57.6	290.5	265	264.6					57.6	243.6	262.5	246.5	224.1				57.6	239.8	251.85	251.7
59.2	290.5	309.8	292.9	262.9	253.8			59.2	296.3	270.3	264.5					59.2	222.6	239.1	250.8	223.7				59.2	252.3	244.15	249.9
60.8	297.5	312	294.8	266.2	253.6			60.8	302.5	278.1	263.3					60.8	233.45	265	255.2	233.2				60.8	262.6	254.8	249.9
62.4	304.5	315.2	297.4	266.4	255.1			62.4	310	285.8	267.2					62.4	238.1	271	257.4	230.9				62.4	268	257.3	252.1
64	313.3	319.2	301.3	266.75	256.1			64	316.1	292.1	269.6					64	239.55	272.4	259.1	229.9				64	267.8	258.35	253.2
65.6	325.3	324.4	305.9	267.35	256.7			65.6	323.1	297.1	273.3					65.6	238.95	271.85	260.5	230.6				65.6	268.4	258.05	258.5
67.2	337.7	331.6	310.4	268.25	256.5			67.2	331	303.8	276.8					67.2	239.9	271.25	260.6	231				67.2	268.5	260.45	259.9
68.8	352.4	339.5	316.7	269.75	256.4			68.8	341.3	313.4	278.5					68.8	240.15	272.2	260.7	230.7				68.8	271.1	263.45	255.3
70.4	366.4	348.1	321	270.95	256.8			70.4	353.1	325.2	276.4					70.4	241.5	275.5	261.2	231.1				70.4	274.9	265.65	250.4
72	382.5	358.6	327.3	272.95	258.1			72	366.2	339.2	275.7					72	243.55	277.65	261.5	231.1				72	278.3	269.2	245
73.6	400.9	369.5	334.9	276.05	259.4			73.6	379.7	354.3	270.8					73.6	246.15	281.25	262	229.8				73.6	284	271.35	243.1
75.2	422.7	381	343.1	279.45	260.1			75.2	395.6	368.8	268					75.2	250.5	285	262.4	232.8				75.2	291	272.6	245.9
76.8	446	393.1	350.6	282.35	259.9			76.8	412.2	384.9	267.6					76.8	256.2	290.45	263.8	237				76.8	298.3	276	247.7
78.4	467.2	407.3	359.1	286.4	258.8			78.4	429.6	402.4	268.8					78.4	262.25	295.95	266.8	239.1				78.4	306.8	279.4	249
80	486.1	421.5	366.7	289.9	258.8			80	446.8	420.2	269.5					80	269.35	302.25	269.5	240.3				80	314.9	283.05	248.5
81.6	504.9	436.3	375	293.2	257.9			81.6	464.5	436.3	269.6					81.6	276.65	307.95	272.8	239.9				81.6	324.9	287.5	245
83.2	521.5	450.1	383.2	297.65	256.6			83.2	480.5	451.9	269.3					83.2	285.55	314.75	275.8	236.5				83.2	337.4	291.1	244.6
84.8	538.4	464.6	392.5	301.55	255			84.8	497.5	466.3	267.7					84.8	296.3	322.5	276.5	237.5				84.8	350.1	294.6	244.2
86.4	553.8	477.5	400.5	305.35	253.4			86.4	513.3	481.3	267.7					86.4	308	331.3	278.4	240				86.4	363.9	300.35	244.6
88	567.8	490.8	409.5	309.8	252.4			88	527.5	496.1	268.1					88	321	340.05	281.3	243.4				88	377.8	306.75	246.2
89.6	581.5	503.8	418.2	313.4	253.4			89.6	540.5	509.2	267.4					89.6	334.65	349.2	282.7	245.9				89.6	390.3	313.35	247.2
91.2	594.9	515.1	425.1	317.4	253.3			91.2	554.1	520.9	266.8					91.2	348.15	359.95	286.2	247.8				91.2	404.7	320.25	249.9
92.8	607.1	524.7	431.4	321.5	252.1			92.8	564.1	529.7	264.3					92.8	363.05	370.85	289.8	247.4				92.8	420.2	326.6	251.2
94.4	617.9	535	437	324.35	251.1			94.4	575.5	537.6	266.9					94.4	378.65	382.05	292.4	247				94.4	436	331.15	253.4
96	625.7	543.8	441.5	327.35	251			96	587.1	545.2	272.6					96	394.55	392.95	295.3	245.3				96	451.3	336.65	257.1
97.6	633.1	550.7	447.2	330.5	251.9			97.6	597.6	551.5	278.7					97.6	410.8	403	298	244.2				97.6	466.3	341.2	261.7
99.2	639.4	557.1	453	332.95	255			99.2	607.6	556.1	281.7					99.2	425.5	412.1	299.6	242				99.2	478.8	345.45	265.2
100.8	644.9	561.8	457.9	335.95	258.2			100.8	614.9	559.7	280.4					100.8	438.9	421.35	299.9	240.8				100.8	492	350.35	266.9
102.4	649.6	566.8	463.8	338.8	259.6			102.4	619	561.7	273.5					102.4	453.5	430.85	301.6	239.6				102.4	505.3	355.2	264.7
104	649.7	571.8	468.8	340.6	260			104	621	564.2	270.3					104	467.95	441.8	303.9	239.3				104	518.1	359.4	261.5
105.6	648.6	576.2	471.9	342.25	260.2			105.6	624.2	567	268					105.6	482.4	452.1	307	238.6				105.6	529.5	364.1	258.1
107.2	646.4	577.7	473.4	343.55	259.2			107.2	627.4	569.3	265.9					107.2	495.95	461.35	312.8	238.9				107.2	540.7	369	254.2
108.8	643.9	576.8	473.9	343.75	257.5			108.8	630.3	571.9	264.9					108.8	508.1	469.25	317.5	239.5				108.8	550.2	373.5	249.3
110.4	640.9	575.1	473	344.4	256.2			110.4	630.8	572	264.3					110.4	519	474.9	319.8	241.9				110.4	559.3	377.5	247
112	637.7	573.3	473.9	345.3	255.9			112	630.7	571.2	265					112	530	479.3	322.2	244.7				112	567.2	379.8	248.7
113.6	631.2	571.6	474.3	345.9	255.5			113.6	627	569.6	267.3					113.6	539.5	485.35	323.8	247.7				113.6	573.3	381.8	249.7
115.2	623.5	570.3	473.2	346.4	256.5			115.2	624.4	566.2	269					115.2	547.55	490.7	323.8	249.5				115.2	579.1	384.6	250.8
116.8	616.4	567.5	472.2	346.6	256.7			116.8	622.1	562	269.8					116.8	554.15	496.6	326	249				116.8	585.5	388.15	248.9
118.4	608.6	564.9	471.4	345.8	255.4			118.4	618.9	558.5	270.4					118.4	560.75	501.65	327.7	246				118.4	591.5	391.8	247.6
120	601	562.4	469.9	346	253.8			120	614.2	553.2	270.5					120	566.85	505.25	328.7	243.2				120	596.2	393.5	248.1
121.6	594.5	559	468.9	346.1	254.8			121.6	609.1	548.2	269.4					121.6	572.7	507.25	329.9	240.7				121.6	600.4	394.05	250
123.2	587.9	554.8	466.3	345.6	255.5			123.2	603	544.6	268					123.2	578.55	509.7	331.2	240.1				123.2	603.2	394	249.6
124.8	579.8	548.8	464.8	344.9	256.6			124.8	599.5	539.6	266					124.8	583.4	511.8	331.7	239.2				124.8	605.2	394.45	247.9
126.4	571.4	542.9	465	344.1	257			126.4	596.1	535.2	263.8					126.4	586.95	514.2	332.1	238.6				126.4	607.5	394.05	248.7
128	562	537	464.5	341.7	255.6			128	591.7	530	261.8					128	589.05	515.45	332.8	237.2				128	608.9	394.3	252
129.6	552.1	532.8	462.6	340.75	253.7			129.6	585.6	523.9	262.6					129.6	589.35	516.3	332.7	238.4				129.6	608.7	393.55	253.6
131.2	543.4	529.4	459.1	339.65	253.7			131.2	578.1	519.5	265.1					131.2	588.85	516.05	332.6	242.6				131.2	610.3	393.6	253.8
132.8	535.3	525.7	454.9	338.5	253.3			132.8	570	516.4	268.2					132.8	589.3	514.6	331.1	248.9				132.8	612.8	393.75	249.4
134.4	528.9	519.6	451.5	337.1	253.8			134.4	563.2	511.8	270.1					134.4	590.25	512.5	330.6	251.5				134.4	615.1	393.35	243.4
136	521.1	512.9	448.1	335.95	253.4			136	556.5	505.5	269.7					136	591.5	510.65	330.3	252.3				136	615.8	392.05	245.4
137.6	512.3	504.9	443.3	333.95	252.9			137.6	549.9	498.6	267.6					137.6	591.35	508.6	330.1	249.4				137.6	616.3	390.45	251.5
139.2	502.9	498.9	438.7	332.35	252.5			139.2	543.3	492.8	266					139.2	590.8	507.85	330.3	246.8				139.2	612.7	388.05	256.1
140.8	491.3	494	434.9	330.2	253.3			140.8	535.9	488.4	266.1					140.8	587.5	506.75	330.7	245.8				140.8	610	386.5	258.4
142.4	480.3	488.1	431.9	328.05	253.5			142.4	528.4	484.8	267.2					142.4	584.6	504.25	329.5	245.8				142.4	608.5	384.6	256.9
144	471.9	481	427.1	325.65	253.3			144	520.1	479.3	269.5					144	580.9	501.15	326.4	246.7				144	605.1	383.35	257.1
145.6	463.9	473.8	423	324.45	252.7			145.6	513	471.9	271.1					145.6	578.2	498.3	324.5	247.2				145.6	600.5	383.25	259.8
147.2	457.3	467.1	419.7	323.15	253.1			147.2	505.8	465.6	271					147.2	575.55	495.2	325.3	246.1				147.2	598.3	383.05	261.6
148.8	451.1	461.6	415.7	321.65	254			148.8	498.8	459.5	269					148.8	574.55	493.8	325	244.6				148.8	594.8	382.5	259.8
150.4	444.1	456.1	412.6	320	255.8			150.4	491	453.6	266.1					150.4	572.1	492.6	324.8	243.3				150.4	591.1	380.8	258.3
152	436.5	448.4	408.2	317.3	256.2			152	484.2	449.2	264.6					152	569	491.65	323.2	242.9				152	589.5	377.95	257.7
153.6	429.4	441.5	402.6	314.7	254.5			153.6	477.4	444.3	265					153.6	564.85	490.2	318.7	245.2				153.6	585.4	375.7	257.3
155.2	422.8	435.4	398.6	312.7	253			155.2	471.6	441	264.1					155.2	560.05	487.7	314.9	249.9				155.2	580.9	373.5	258.7
156.8	415.3	429.9	395.4	310.2	252			156.8	466.1	435.9	266.4					156.8	554.6	483.55	313	252.8				156.8	577.7	370.35	259.1
158.4	407.9	424.8	391.8	308.25	250.9			158.4	460.5	429.9	269					158.4	549.75	478.75	310.8	253.3				158.4	573.7	368.05	259.1
160	402.8	420.2	387.9	306.7	250.4			160	453.8	423.8	274.3					160	544.2	472.5	312.2	252.2				160	569.7	366.25	262.9
161.6	397.1	414.4	382.6	304.65	249.5			161.6	447.1	418.8	278					161.6	538.5	467.45	315.3	250.1				161.6	568.5	365.4	266.1
163.2	392.3	409.3	377.5	303.3	248.9			163.2	439.6	413.9	278.2					163.2	534.15	462.6	315.8	246.6				163.2	566.3	363.55	265.6
164.8	386.8	404.7	373.3	301.7	251.7			164.8	432.4	409.4	273.7					164.8	529.55	458.9	316.3	244.6				164.8	561.2	360.05	265
166.4	380.6	400.6	369	299.45	255.6			166.4	427	402.5	270.7					166.4	524.3	454.95	313.6	242.9				166.4	555.4	355.65	261.3
168	374.3	397.4	366.8	297.95	258.2			168	423.8	396.2	266.6					168	518.7	450.15	310.4	241.2				168	547.6	352.6	257.1
169.6	367.9	394.3	363.6	296	259.5			169.6	420.2	391.4	266					169.6	512.85	445.8	309.7	241.1				169.6	540.5	351.55	253.7
171.2	361.5	389.6	361.5	294.3	258.1			171.2	415.3	388.1	267.1					171.2	507.15	441.75	310.9	242.9				171.2	535.8	350.1	251.1
172.8	356.5	383.8	358.9	292.5	256			172.8	408.9	385.6	271.4					172.8	502.45	437.05	309.5	244				172.8	531.9	348.05	249.7
174.4	351.6	377.8	356.5	290.65	255.3			174.4	402.4	381.7	275.6					174.4	496.95	434.4	309.3	242.9				174.4	526.1	346.4	246.8
176	347.5	372.5	353.9	289.05	254.5			176	395.7	377.7	278.5					176	490.05	431.4	306.7	242.7				176	521.6	345.05	245.7
177.6	343.6	368.9	351	287.35	253.4			177.6	390.8	374.3	277.4					177.6	483.5	426.75	304	242.6				177.6	516.2	343.75	247
179.2	339	364.9	346.3	285.75	252.8			179.2	385.1	371	273.7					179.2	477.6	422.3	301.3	244.8				179.2	510.2	342.1	249.3
180.8	336.7	360.3	342.3	284.45	251.7			180.8	379.9	367.5	270.1					180.8	471.65	417.55	299.3	247.5				180.8	503.3	339	250.7
182.4	335.4	354.7	338.4	282.6	252.4			182.4	376.4	362.9	268.4					182.4	464.75	412.7	296.5	250				182.4	498.2	336.25	250.6
184	333.3	350.3	336.1	280.75	252.5			184	373.3	358.3	266					184	457.9	408.2	293.6	250.1				184	492.7	335.3	248
185.6	331.4	346.6	335.4	279.3	252			185.6	368.6	353.8	267.1					185.6	450.7	404.55	291.5	249.3				185.6	488	335	249.4
187.2	328.6	343.3	334.6	277.9	252			187.2	364.5	349.7	270					187.2	444.9	400.6	290.2	247.3				187.2	483.5	333.3	253.8
188.8	326.3	340.3	332.5	277.5	251.8			188.8	358.9	346.5	273.1					188.8	439.8	397.95	289.5	245.8				188.8	477.3	331.2	259
190.4	324.6	337.9	329.4	277.55	252.9			190.4	353.8	343.2	275.5					190.4	435	396.35	289.5	244.6				190.4	469.3	328.1	259.4
192	322.5	335.6	326.2	277.15	254.7			192	350.3	339.2	275.7					192	428.8	395.65	289.3	243.4				192	463.6	324.9	257.4
193.6	318.7	332.8	323.4	275.5	256.7			193.6	347.6	336.5	273.4					193.6	423.4	391.35	288.7	243.7				193.6	456.7	322.55	254.7
195.2	316.1	330.1	320.8	273.8	258.4			195.2	344.3	334.3	272					195.2	417.05	386.25	287.4	246				195.2	452.7	321.4	256.3
196.8	311.9	326.3	318.1	272.35	259.1			196.8	341.2	331.8	271.4					196.8	411.95	380.15	284.5	247.6				196.8	451.2	319.35	259.4
198.4	308.4	324.3	314.9	271.65	258.5			198.4	336.5	330.9	270.5					198.4	408.3	375.1	283	247.6				198.4	448.4	317.1	260.5
200	304.8	322.9	313.1	271.6	258			200	331.6	329	271					200	404.35	370.95	282.2	227.7				200	444.6	314.65	258.2
201.6	303.2	321.3	312.2	270.7	255.5			201.6	328	326.1	271.1					201.6	400.15	368.5	282.1	226.6				201.6	440.2	312.25	254.8
203.2	300.9	318.2	311.6	269.25	257			203.2	325.2	323.4	271.1					203.2	395.5	365.1	280.7	226.1				203.2	432.5	309.9	250.9
204.8	300.3	315.3	311.6	267.55	260.4			204.8	321.5	320.6	269.6					204.8	388.4	361.4	277.8	226.4				204.8	426.8	308.65	249.3
206.4	299.2	311.2	311	267.25	260.9			206.4	319.1	316.9	269.4					206.4	383.45	357.05	275.1	227.2				206.4	422.3	307.3	249
208	298.5	309.1	310.2	266.85	262.8			208	317.2	314.8	271.7					208	379.8	353.4	274.6	227.7				208	416.8	305.45	249.1
209.6	298.7	306.5	309	266.4	262.7			209.6	316.1	311.4	276.6					209.6	375.1	351.15	273.9	230.2				209.6	410.7	304.4	249.5
211.2	300.1	303.8	307.1	265.1	260.3			211.2	316.8	308.2	280					211.2	371.45	350.4	274.3	233.7				211.2	404.6	304.1	249
212.8	300.4	301	304	263.95	258.9			212.8	315.9	306.3	280.7					212.8	365.9	348.05	274.8	236.5				212.8	398.1	303.95	248.9
214.4	298.7	298.3	303.8	262.2	259.1			214.4	312.9	304.4	279.4					214.4	358.65	344.8	273.3	236.6				214.4	392.9	303.8	249.3
216	297	295.1	305.5	262.25	256.7			216	309.6	302.6	277.5					216	352.7	340.25	272.1	235.8				216	389.6	302.4	253.4
217.6	296.2	295.2	307.5	261.6	256.2			217.6	305.4	300.9	276.2					217.6	347.75	335	271.1	234.3				217.6	386.2	300.6	256.5
219.2	295.8	295.5	308	260.45	255.7			219.2	300.8	299.9	276.6					219.2	343.85	331.1	269.7	233.8				219.2	382.5	298.75	258.1
220.8	295.5	294.9	305.5	259.1	255.6			220.8	298	299.2	276.9					220.8	341.25	327.6	268.7	231.7				220.8	377.3	296.85	258.1
222.4	293.7	293.1	301.1	258.1	255.4			222.4	295.5	298.1	277.6					222.4	337.2	324.55	268.5	230.6				222.4	373.3	295.65	257.2
224	291.8	290.1	298.3	256.4	256.8			224	294.3	297.7	278.1					224	333.45	323.45	267.6	229.2				224	366.4	294.5	254.3
225.6	291.5	286.4	297.3	255.25	256.8			225.6	293.9	295.9	277					225.6	328.3	322.75	266.1	229.4				225.6	361.8	292.65	253.1
227.2	292	286	295.9	254.5	257.1			227.2	292.5	292.8	274.5					227.2	324.05	321.25	264.9	231				227.2	357.1	291.5	252.2
228.8	291	285.7	294.8	253.45	256.8			228.8	290.8	291.4	272.1					228.8	319.75	318.95	263.1	232.2				228.8	354.6	291.1	251.6
230.4	291.2	285.1	292.7	253.95	258.3			230.4	289.4	290.2	270.4					230.4	316.4	315	261.4	231.9				230.4	352.8	290.85	252.1
232	289.8	284.1	291.2	255.55	260.9			232	288.3	288.3	269.7					232	313.9	311.75	260.7	234.6				232	352.9	290.5	254.1
233.6	288.9	282.5	289.8	256.7	262.9			233.6	288	287.3	269.3					233.6	312.05	310.05	259.8	237.3				233.6	349.6	289.75	255.1
235.2	287.6	280.7	289.7	258.2	263.9			235.2	286.8	285.9	269.9					235.2	308.35	309.7	258.5	240.7				235.2	346.4	288.5	256.6
236.8	286.1	279.4	288.8	258.85	262.9			236.8	284.3	284.4	272.8					236.8	304.85	309.9	257.2	243				236.8	342.6	287.1	258.9
238.4	284.8	278.4	290.2	258.1	260.4			238.4	281.9	284.2	277.2					238.4	301.1	308.8	258.3	240.8				238.4	338.1	287.3	260.5
240	284.3	279.2	291.7	257.95	259			240	279.7	284.1	281.6					240	297.35	306.2	261.1	237.7				240	333.4	286.4	261.6
241.6	284.9	279.5	293.5	257.35	259.9			241.6	278.4	283.1	282.8					241.6	293.7	302.75	263.2	236.8				241.6	329	285.05	263.7
243.2	284.3	279	294.2	256.3	261.9			243.2	277.8	282.2	281.2					243.2	289.9	300.05	261.9	236.7				243.2	325	284.7	263.7
244.8	284.5	278.5	293.6	255.85	263.9			244.8	276.8	281	278.3					244.8	286.2	298.2	259.2	236.9				244.8	322	283.7	262.2
246.4	284.9	277.7	290.4	255.5	264.2			246.4	275.3	281.7	276.6					246.4	283.1	296.5	255.3	237.4				246.4	319.6	282.25	259.3
248	286.2	276.9	289.1	255.7	264			248	273.7	282.6	275.7					248	280.45	294.1	253.2	236.2				248	316.7	281.35	257.6
249.6	285.3	277.6	287.7	256.75	262.5			249.6	273.6	283.3	275					249.6	278.15	292.65	255	235.8				249.6	313	280	256.3
251.2	285.5	277.3	287.9	257.55	262.2			251.2	275.1	282.9	274.7					251.2	275.7	291.95	257.9	235				251.2	308.9	278.75	257.6
252.8	285.4	277	289.3	257.3	261.9			252.8	275.5	281.6	273.9					252.8	273.55	290.7	260.9	233.8				252.8	306.2	279.85	256
254.4	285.7	275.8	290.7	257.1	259.9			254.4	275.1	279.2	274.8					254.4	272.15	290.55	262.5	232.3				254.4	304.9	280.05	259
256	285.9	274.3	290.7	257.2	258.7			256	273.7	278.3	277.6					256	270.8	289.1	261.9	232				256	303.5	279.5	264.3
257.6	286.2	273.1	290	258.15	258.7			257.6	271.9	277.4	279.9					257.6	268.85	287.8	257.4	232.4				257.6	301.5	278.45	267.4
259.2	285.8	273.1	288	259.1	259.1			259.2	270.7	276.8	281					259.2	267.1	287.2	255.7	234.3				259.2	298.6	277.3	266.7
260.8	286.2	273.2	285.3	259.25	260.3			260.8	270.8	276.3	280.4					260.8	264.85	286.7	254.8	234.5				260.8	297.4	275.8	265.8
262.4	286.5	273.2	284.3	258.35	260.6			262.4	269.7	276.2	279.7					262.4	264	286.4	253.8	234.1				262.4	297.3	276.05	259.4
264	286.3	272.5	284.6	257.65	260.1			264	268.8	276.3	280.8					264	263.05	286.65	252	236.9				264	297.7	275.75	258.1
265.6	286.7	271.4	284.7	256.85	260.9			265.6	268.8	275.8	281.8					265.6	262.15	285.4	252.6	238.6				265.6	298.4	275.95	258.7
267.2	286.8	271.1	286.7	256.95	260.7			267.2	268.4	275.7	281.2					267.2	261.5	283.5	252.8	241				267.2	295.3	275.6	256
268.8	286.3	272.1	288.1	256.9	260.8			268.8	268.1	274.4	279.8					268.8	259.5	281.05	254.5	241.4				268.8	288.7	274.55	252.1
270.4	286.3	272.9	287.4	256.8	260.5			270.4	267.1	273.4	278.6					270.4	255.65	278.8	255.2	239.2				270.4	282.4	272.9	253.5
272	287.2	272.9	289.5	256.85	260.3			272	265.7	273.3	279.9					272	251.6	277.9	254.6	238.1				272	275.8	271.4	254.9
273.6	289.5	272.2	291.1	257	260.9			273.6	264.4	273.4	283.5					273.6	246.9	277.65	254.4	239.4				273.6	272.2	269.6	259.3
275.2	293.3	271.9	291.4	256.75	263.6			275.2	263.4	273.1	286.6					275.2	243.5	277.5	255.9	240.6				275.2	270.5	268.75	262.7
276.8	295.4	272.1	291.6	256.85	266			276.8	262.4	272.8	286.1					276.8	240.8	276.1	256.2	242.1				276.8	269.7	267.95	265.7
278.4	295.5	272.5	289.6	257.15	268.2			278.4	263.1	272.7	285.2					278.4	239.2	274.2	253.8	241.3				278.4	269.7	267.75	266.8
280	295.1	273	286.9	257.9	268.8			280	263.5	272.9	285					280	238.55	271.85	254.1	238.7				280	269.7	269	268.6
281.6	293.8	273.4	286.7	258.6	268.1			281.6	264.6	274.7	286					281.6	237.6	270.8	254.5	236.2				281.6	268	270.55	269.2
283.2	293	272	287.1	258.9	267.7			283.2	264.3	276.9	286.5					283.2	236.1	271.65	256.6	234.5				283.2	269.2	271.25	268
284.8	293.6	270.7	289.9	259.2	268.1			284.8	263.6	278.3	286.7					284.8	236.55	272.4	257.7	234.9				284.8	267.8	270.65	264.6
286.4	293.9	269.9	293.2	259.7	268			286.4	262.9	279.7	283.5					286.4	235.55	272.25	255.3	235.4				286.4	267	269	263.5
288	294	269.7	294.9	260.8	268.2			288	263.1	280.7	281					288	235.05	270.6	254	235.3				288	266.7	267.3	260.5
289.6	294.5	270.3	295.6	261.75	267.4			289.6	263.8	279.6	279.9					289.6	234.9	268.75	256.9	237.2				289.6	264.4	267.25	259.8
291.2	293.7	271.2	295	262.3	266.4			291.2	263.9	278.7	279.4					291.2	233.15	268.3	258.7	238.3				291.2	261.3	268.5	262.7
292.8	293.4	271.4	293.4	262.05	266.6			292.8	263.3	277.3	280.7					292.8	230.9	270.4	261.1	240				292.8	263.6	270.2	263.1
294.4	294.2	271.2	291.5	262.45	266.2			294.4	262.7	276.3	284.3					294.4	231.45	271.15	260.4	241.3				294.4	265.2	272.05	262.9
296	295.7	271.3	290.8	263.25	266.4			296	262.4	275.1	286.9					296	231.85	271.3	254.5	241.1				296	265.8	273	262.5
297.6	297.1	270.8	292.4	264.85	267.2			297.6	262.8	274.8	287.6					297.6	231.15	270.65	244.5	239.2				297.6	264.7	273.4	262
299.2	297.7	269.3	297.8	267.55	266.6			299.2	262.8	275	280					299.2		269.85	247.7	238.7				299.2	261	272.7	261.2

## Sheet: Fig.S4B-E
S4B Fig. Growth curve of epimastigotes: TcPiezo1 Theo-OFF													Fig. S4C Metacyclogenesis: TcPiezo1 Theo-OFF								Fig. S4D Infected Cells: TcPiezo1 Theo-OFF								Fig. S4E No. of Amastigotes: TcPiezo1 Theo-OFF
Days	Theo- (1)	Theo- (2)	Theo- (3)	Mean	Std Dev	Theo+ (1)	Theo+ (2)	Theo+ (3)	Mean	Std Dev	P value			Trial 1	Trial 2	Trial 3	Mean	Std Dev	P value			Trial 1	Trial 2	Trial 3	Mean	Std Dev	P value		Fields (n=40)	Theo-	Theo+
0	2	2	2	2	0	2	2	2	2	0			Theo-	7	5.4	8.2	6.86667	1.40475			Theo-	32	26	20	26	6			1	15	6
2	7.9	8.4	7.7	8	0.360555	3.4	5.4	6.8	5.2	1.7088	0.049974		Theo+	5	3.8	2.6	3.8	1.2	0.0452		Theo+	17	12	14	14.3333	2.51661	0.036		2	14	5
4	26.6	25.8	27.7	26.7	0.953939	11.3	12.4	13.2	12.3	0.953939	5e-05																		3	15	5
6	46	50	52	49.3	3.05505	24.2	28.1	32	28.1	3.9	0.001758																		4	15	5
8	63.7	66	69.3	66	2.81484	43.7	42.8	44.6	43.7	0.9	0.000187																		5	28	5
10	73.2	71.8	74.6	73.2	1.4	46.5	48.6	50.7	48.6	2.1	7.2e-05																		6	15	5
																													7	15	5
																													8	17	6
																													9	15	6
																													10	30	13
																													11	32	12
																		2.6											12	17	10
																													13	12	10
																													14	17	15
																													15	17	10
																													16	16	8
																													17	15	4
																													18	16	8
																													19	26	6
																													20	16	14
																													21	14	8
																													22	10	6
																													23	14	8
																													24	14	2
																													25	13	4
																													25	14	5
																													27	18	5
																													28	18	4
																													29	21	8
																													30	19	10
																													31	20	8
																													32	14	10
																													33	9	8
																													34	9	9
																													35	8	5
																													36	8	9
																													37	8	2
																													38	7	2
																													39	4	6
																													40	4	6
																													Median	15	6
																													Mean	15.23	7.075
																													Std. Dev	6.171	3.116
																													P Value		0.0001

## Sheet: Fig.S5A-D
Fig.S5A TcPiezo1 Tet-OFF: Relative Ca2+ influx								Fig.S5B TcPiezo1 Theo-OFF: Relative Ca2+ influx									Fig.S5C TcPiezo1 Theo-OFF Ca2+ entry: △Fluorescence (AU)									Fig.S5D TcPiezo1 Theo-OFF Ca2+ entry +/- ECM: △Fluorescence (AU)
	Trial 1	Trial 2	Trial 3	Mean	Std Dev	P value			Trial 1	Trial 2	Trial 3	Mean	Std Dev	P value				Trial 1	Trial 2	Trial 3	Mean	Std Dev	P value				Trial 1	Trial 2	Trial 3	Mean	Std Dev	P value 1	P value 2
Tet-	1	1	1	1	0			Theo-	1	1	1	1	0				Theo-	232.3	222.8	247.6	234.233	12.5125				Theo-ECM+	49.38	68.7	57.24	58.44	9.71574
Tet+	0.584	0.602	0.596	0.594	0.00916515	0.0001		Theo+	0.7	0.728	0.745	0.724333	0.022723	0.0001			Theo+	153.3	172.9	163.2	163.133	9.80017	0.0015			Theo+ECM+	25.28	29.4	24.2	26.2933	2.74411	0.0053
																										Theo-Ca+	20.14	18.3	22.8	20.4133	2.26242	0.0027	0.0508
Fura-2/AM (Fluorometry): amastigotes								Fura-2/AM (Fluorometry): amastigotes									jGCaMP7s (Fluorometry): epimastigotes									jGCaMP7s (Fluorometry): trypomastigotes
Time (s)	Tet-	Tet+						Time (s)	Theo-	Theo+							Time (s)	Theo-	Theo+	Baseline (B)						Time (s)	Theo- ECM+	Theo+ ECM+	Theo-Ca2+	Baseline (B)
0	57.924	52.662						0	59.456	51.305							0	141.1	175.9	148						0	38.9	38.26	38.18	37.54
1.6	59.506	52.285						1.6	59.706	51.464							1.6	142.1	175.8	148.5						1.6	38.7	37.67	38.07	37.48
3.2	59.952	52.662						3.2	60.008	51.305							3.2	142.8	176.1	149.2						3.2	38.6	37.73	37.72	37.28
4.8	59.25	52.285						4.8	59.991	50.844							4.8	143.4	176.2	150.2						4.8	38.7	38.12	37.43	37.02
6.4	58.694	52.662						6.4	60.028	50.668							6.4	144.5	175.9	151.9						6.4	38.6	38.55	38.44	36.92
8	58.285	52.285						8	60.412	50.235							8	145.1	174.9	154.1						8	38.5	38.7	38	36.73
9.6	58.624	51.973						9.6	60.813	50.299							9.6	145.4	174.7	156.2						9.6	38.4	38.15	37.62	36.63
11.2	59.496	51.921						11.2	61.299	50.439							11.2	145.2	174.8	157.9						11.2	38.6	37.67	37.91	36.68
12.8	59.629	51.774						12.8	61.27	50.555							12.8	145.9	175.3	159.3						12.8	38.6	37.2	38.92	36.35
14.4	60.034	51.891						14.4	60.72	50.786							14.4	145.8	173.7	160.4						14.4	38.2	36.74	38.1	36.4
16	60.007	51.993						16	60.13	50.908							16	147.3	173.1	161.5						16	37.8	36.82	38.91	36.42
17.6	60.068	52.146						17.6	60.213	50.825							17.6	147.5	173.1	162.9						17.6	37.4	36.97	38.64	36.34
19.2	59.974	52.538						19.2	60.374	51.44							19.2	148.6	172.8	164.3						19.2	37.1	37.07	38.38	36.35
20.8	59.702	53.167						20.8	60.72	51.177							20.8	151	172.1	165.6						20.8	37.7	37.57	38.78	36.14
22.4	58.969	53.066						22.4	60.742	50.485							22.4	153.5	173	167.2						22.4	37.3	37.56	38.73	35.99
24	58.87	53.046						24	60.318	50.183							24	156.4	173.2	168.5						24	37.1	37.52	38.54	36.02
25.6	59.042	52.408						25.6	60.754	50.198							25.6	157.9	174	169.7						25.6	37.1	37.44	38.04	35.99
27.2	59.404	52.016						27.2	61.077	50.493							27.2	158.6	174.4	170.3						27.2	36.9	37.12	37.83	35.97
28.8	59.077	51.727						28.8	61.22	50.984							28.8	159.9	173.6	170.9						28.8	37.4	37.2	39.71	35.96
30.4	58.821	51.729						30.4	61.007	51.39							30.4	160.4	172.4	171.5						30.4	37.9	37.45	39.2	35.79
32	58.792	51.566						32	60.014	51.037							32	160.8	171.4	172.3						32	37.5	37.33	38.98	35.9
33.6	59.033	52.162						33.6	59.37	50.842							33.6	161.6	171.9	172.7						33.6	37	37.69	38.39	35.78
35.2	59.895	52.134						35.2	59.619	51.151							35.2	160.5	170.9	173.2						35.2	36.9	38.12	38.13	35.69
36.8	60.006	52.239						36.8	59.228	51.377							36.8	162	171.4	173.9						36.8	37	38.53	38.53	35.66
38.4	59.406	52.139						38.4	59.65	51.201							38.4	164.6	171	174.6						38.4	38	38.88	38.57	35.64
40	59.152	51.894						40	59.903	51.853							40	165.1	170.2	175.5						40	38.8	40.2	38.14	35.66
41.6	59.355	51.599						41.6	59.664	52.399							41.6	166.8	168.7	176.9						41.6	39.7	40.14	38.2	35.68
43.2	59.569	51.812						43.2	59.983	52.273							43.2	168	169.6	177.5						43.2	39.7	40.46	37.63	35.68
44.8	59.732	52.069						44.8	60.117	52.053							44.8	168.4	169.1	178						44.8	40.3	40.53	37.6	35.58
46.4	59.817	52.453						46.4	60.256	51.328							46.4	169.8	170	178.5						46.4	40.2	40.08	37.69	35.85
48	59.756	52.595						48	60.552	50.72							48	170.2	170.8	178.7						48	41.1	40.21	37.79	35.87
49.6	59.362	52.791						49.6	60.421	50.72							49.6	168.7	169.5	179.2						49.6	42.8	40.35	37.92	35.88
51.2	58.942	52.506						51.2	60.313	51.054							51.2	169.8	168.1	179.8						51.2	45.4	40.42	38.63	35.8
52.8	58.679	52.3						52.8	60.703	51.115							52.8	171	168.5	180.1						52.8	46.6	40.27	38.95	35.77
54.4	58.851	52.317						54.4	61.012	51.414							54.4	171.6	168.9	180.4						54.4	47.5	40.21	39.11	35.66
56	59.27	52.563						56	60.859	51.661							56	172.7	169.2	180.5						56	47.6	40.11	38.91	35.82
57.6	59.269	53.024						57.6	60.721	51.704							57.6	173.8	169.8	180.5						57.6	47.5	40.06	38.86	35.74
59.2	59.247	53.462						59.2	60.65	51.793							59.2	174.2	167.8	180.5						59.2	47.6	39.88	38.98	35.71
60.8	59.242	53.096						60.8	60.488	51.612							60.8	174.9	166.1	180.6						60.8	48.4	39.98	39.34	35.74
62.4	59.113	52.915						62.4	60.498	52.209							62.4	175.8	166.4	180.5						62.4	48.5	40.39	39.56	35.67
64	59.52	52.614						64	60.46	52.594							64	175.4	167	180.8						64	48.6	40.67	39.68	35.78
65.6	59.718	52.406						65.6	59.819	52.73							65.6	175.3	167.1	181.2						65.6	49.1	41.18	39.38	35.97
67.2	59.313	52.323						67.2	59.722	52.157							67.2	175.1	167	181.7						67.2	49.2	41.45	39.21	36.03
68.8	58.769	52.205						68.8	59.992	52.025							68.8	176.4	165.5	181.3						68.8	49.2	41.59	39.3	36.02
70.4	58.748	52.198						70.4	60.119	51.583							70.4	176.1	165.7	181.2						70.4	49.4	41.66	39.31	35.97
72	59.004	52.153						72	60.44	51.776							72	178.2	166.5	180.5						72	49.8	41.71	39.55	35.81
73.6	59.472	52.111						73.6	60.647	52.035							73.6	179.3	167.1	179.9						73.6	50.1	41.59	40.08	35.86
75.2	59.417	52.275						75.2	60.873	52.004							75.2	178.9	168	179.2						75.2	50.5	41.84	40.37	35.94
76.8	58.895	52.656						76.8	61.149	51.907							76.8	178.1	169	178.8						76.8	51.1	41.46	40.51	35.82
78.4	58.046	53.125						78.4	60.759	52.125							78.4	178.4	168.5	178.7						78.4	51.3	41.51	40.38	35.75
80	58.35	53.638						80	60.244	51.949							80	176.6	169.3	179.3						80	52.2	41.7	40.36	35.68
81.6	59.097	53.494						81.6	60.548	51.5							81.6	176.6	167.3	180.2						81.6	52.5	41.69	40.06	35.71
83.2	59.553	52.889						83.2	60.945	51.345							83.2	176.4	166.4	180.2						83.2	52.8	41.98	40.64	35.94
84.8	59.701	52.688						84.8	61.145	51.247							84.8	176.8	165	179.8						84.8	52.7	42.65	41.22	36.08
86.4	59.451	52.656						86.4	61.085	51.443							86.4	179.2	164	178.7						86.4	52.9	42.86	41.56	36.19
88	59.276	52.902						88	60.378	51.989							88	181.1	163.5	178.3						88	53	43.38	41.64	36.15
89.6	59.379	52.641						89.6	59.723	52.244							89.6	180.6	164.6	178.3						89.6	53.8	43.77	41.59	36
91.2	59.421	52.576						91.2	59.682	52.316							91.2	180.2	164.6	178.5						91.2	53.9	43.85	40.8	35.78
92.8	59.127	52.113						92.8	59.732	52.244							92.8	179.1	165.1	178.4						92.8	54.2	43.7	40.68	35.56
94.4	59.133	51.98						94.4	59.454	52.311							94.4	178.9	165.6	178.6						94.4	54.7	43.49	40.96	35.57
96	59.311	52.069						96	59.388	52.106							96	180.2	164.5	178.5						96	55	43.57	41.35	35.77
97.6	59.367	52.778						97.6	59.499	52.153							97.6	179.8	162.1	178.4						97.6	55.3	43.53	41.61	35.87
99.2	59.074	52.627						99.2	59.541	51.816							99.2	179.5	162.1	178.3						99.2	56.1	43.71	41.85	36.07
100.8	59.215	52.855						100.8	59.335	52.003							100.8	181.2	162.5	178						100.8	57.2	43.99	41.85	36.13
102.4	59.14	52.609						102.4	58.947	52.205							102.4	183	163.9	178.2						102.4	57.8	43.92	42	36.08
104	59.084	52.148						104	59.086	52.18							104	185.9	167.4	178.4						104	58.3	43.84	42.31	36.08
105.6	59.479	52.611						105.6	59.111	51.863							105.6	189.7	170.3	178.4						105.6	58.6	44.46	42.46	36.13
107.2	59.313	53.099						107.2	59.527	51.989							107.2	190.8	172.4	177.8						107.2	58.4	45.05	42.59	36.1
108.8	59.151	53.11						108.8	59.649	51.962							108.8	193	175.3	177.6						108.8	58.9	45.51	42.53	36.03
110.4	59.113	53.113						110.4	59.404	52.29							110.4	195.3	176.8	177.3						110.4	59.1	45.53	42.4	36.27
112	58.99	52.852						112	58.701	52.638							112	197.9	179.2	177.4						112	59.3	45.82	42.5	36.25
113.6	58.785	52.75						113.6	58.685	52.613							113.6	199.5	179.1	176.9						113.6	59.5	45.31	42.5	36.07
115.2	58.851	53.194						115.2	58.569	52.618							115.2	201.8	179.9	176.7						115.2	60.2	45.25	43.15	35.94
116.8	58.717	53.194						116.8	58.986	52.729							116.8	203	181.7	176.1						116.8	60.8	45.68	43.7	35.75
118.4	59.34	53.106						118.4	59.095	52.714							118.4	203.5	183.6	176.1						118.4	61.6	46.32	43.98	35.67
120	59.946	53.069						120	60.621	52.506							120	204.1	184	176.2						120	62.1	46.74	44.16	35.96
121.6	60.091	52.549						121.6	61.496	52.218							121.6	206	185.3	176.6						121.6	62.3	47.41	44.05	36.06
123.2	59.999	52.152						123.2	62.166	51.693							123.2	207.7	184.5	175.9						123.2	63	47.83	43.85	36.29
124.8	59.216	51.875						124.8	61.809	51.345							124.8	210	184.6	175.8						124.8	63.2	48.34	44.22	36.25
126.4	58.365	51.949						126.4	60.51	51.277							126.4	214.4	187.2	175.3						126.4	63.9	48.75	44.52	36.24
128	58.177	52.482						128	58.862	51.435							128	216.9	190	174.7						128	64.1	48.97	45.13	36.2
129.6	58.934	52.952						129.6	59.007	51.48							129.6	218.8	191.7	174.8						129.6	64.5	48.8	45.56	36.2
131.2	59.4	53.011						131.2	59.305	52.115							131.2	220.1	193.8	175.1						131.2	64.8	48.14	45.51	36.19
132.8	59.916	52.843						132.8	59.631	52.611							132.8	221.6	194.8	174.5						132.8	65.5	48.89	45.33	36.28
134.4	59.833	52.506						134.4	59.976	52.629							134.4	223.3	196.1	174.3						134.4	66.1	49.74	45.36	36.4
136	59.829	52.79						136	59.944	52.799							136	226.6	198.1	173.8						136	67	50.57	45.8	36.62
137.6	59.325	52.617						137.6	59.413	52.719							137.6	229.4	199.3	172.9						137.6	67.4	51.23	46.07	36.61
139.2	59.206	52.66						139.2	59.252	52.535							139.2	231.6	199.9	172.9						139.2	67.3	51.54	46	36.47
140.8	58.805	52.938						140.8	59.178	52.783							140.8	233.8	201.5	173.1						140.8	67.8	50.89	46.05	36.3
142.4	58.628	53.425						142.4	58.552	52.583							142.4	236	203.2	172.7						142.4	68	51	45.93	36.14
144	58.332	53.615						144	58.042	51.418							144	237.7	206.8	172.6						144	68.9	50.9	46.13	36.23
145.6	58.958	53.806						145.6	55.74	51.325							145.6	239.4	208.9	172						145.6	69.5	51.11	46.77	36.37
147.2	59.385	53.207						147.2	59.685	58.133							147.2	241.4	210.2	171.2						147.2	69.7	51.63	47.27	36.51
148.8	59.696	52.904						148.8	74.179	68.307							148.8	244.6	210.8	171.3						148.8	69.7	52.05	47.55	36.57
150.4	57.587	52.469						150.4	97.818	71.257							150.4	248.6	211.9	171.3						150.4	70.2	52.07	47.99	36.58
152	58.643	50.234						152	125.824	95.399							152	253.4	213.3	170.5						152	70.9	52.22	48.23	36.57
153.6	67.37	52.697						153.6	147.504	110.814							153.6	256.8	217.3	170.7						153.6	72.3	52.49	48.29	36.45
155.2	86.226	63.831						155.2	149.28	114.14							155.2	259.7	218.2	170.4						155.2	72.9	52.52	48.14	36.39
156.8	112.68	82.93						156.8	147.32	113.796							156.8	262.1	219.4	170.1						156.8	73.1	52.93	48.27	36.45
158.4	138.766	86.206						158.4	147.193	113.336							158.4	265.2	221.1	170.1						158.4	73.9	53.38	48.84	36.52
160	148.998	105.886						160	148.258	113.536							160	266.8	223.2	169.5						160	74.4	53.5	49.19	36.74
161.6	149.347	109.269						161.6	147.98	113.326							161.6	268.8	225.1	168.8						161.6	74.5	53.76	49.6	36.92
163.2	148.896	106.43						163.2	147.919	113.641							163.2	271	227.8	169						163.2	75.3	54.4	50.04	36.86
164.8	149.947	105.847						164.8	147.149	115.031							164.8	273.2	229	168.9						164.8	75.8	54.8	50.14	36.89
166.4	151.248	106.325						166.4	148.003	115.355							166.4	277.1	230.2	169.1						166.4	76.2	54.9	50.15	36.89
168	150.565	105.842						168	148.565	116.359							168	281	231	169.1						168	76.9	55.42	50.68	36.91
169.6	150.439	106.213						169.6	150.206	116.247							169.6	284.8	232.2	168.5						169.6	77.3	55.54	50.94	37.01
171.2	150.191	107.368						171.2	150.695	115.732							171.2	287.4	233.7	168						171.2	77.3	55.59	51.06	37.02
172.8	150.288	107.467						172.8	150.818	115.309							172.8	289.5	235.8	167.2						172.8	77.6	55.87	51.38	36.84
174.4	151.068	107.654						174.4	149.585	115.918							174.4	291.7	239.3	166.7						174.4	77.9	56.29	51.42	36.9
176	151.14	108.324						176	149.134	116.243							176	296.6	240.5	166.5						176	77.9	56.15	51.39	36.98
177.6	150.737	107.674						177.6	149.253	117.257							177.6	299.8	241.4	166.4						177.6	78	56.66	51.84	37.11
179.2	151.808	107.146						179.2	150.344	117.787							179.2	303.9	242.4	166.4						179.2	78.2	57.04	52.25	37.32
180.8	153.182	107.164						180.8	151.227	116.951							180.8	307.2	243.6	166.9						180.8	79	57.08	52.29	37.25
182.4	153.604	107.166						182.4	150.339	116.138							182.4	309.6	245	167						182.4	79.6	57.74	52.54	37
184	154.461	107.035						184	149.533	116.061							184	311.1	247.6	167.1						184	80	58.02	52.85	36.89
185.6	152.802	106.66						185.6	149.492	115.904							185.6	316.2	249.9	166.7						185.6	80.1	58.09	53.11	36.84
187.2	151.249	106.217						187.2	150.615	116.898							187.2	319.1	251.4	166						187.2	80.3	58.59	53.82	36.93
188.8	152.174	106.346						188.8	151.862	117.319							188.8	321.1	254.3	165.8						188.8	81	58.41	54.32	37.05
190.4	154.121	106.809						190.4	151.808	116.861							190.4	325.1	256.1	165.9						190.4	81.9	58.37	54.29	36.89
192	155.394	107.472						192	151.325	116.886							192	328.2	256.8	165.9						192	82.7	58.9	54.47	36.86
193.6	156.557	108.764						193.6	151.519	117.521							193.6	329.9	258.4	165.7						193.6	83	58.8	54.57	36.86
195.2	156.076	108.757						195.2	152.67	117.257							195.2	332.5	259.5	165.7						195.2	82.8	58.93	54.38	36.99
196.8	154.505	108.407						196.8	153.439	117.977							196.8	332.9	259.9	164.7						196.8	83	59.6	54.27	37.24
198.4	153.715	109.065						198.4	153.775	118.588							198.4	335.4	262.5	164.2						198.4	83.3	59.9	54.55	37.29
200	154.118	109.29						200	153.243	118.987							200	339.2	264.3	164						200	83.4	60.4	54.86	37.3
201.6	154.54	109.201						201.6	153.002	119.801							201.6	342.4	266.7	163.6						201.6	83.9	60.9	55.2	37.39
203.2	154.587	109.696						203.2	153.497	120.067							203.2	344	266.7	162.8						203.2	83.9	60.9	55.41	37.33
204.8	154.94	109.841						204.8	154.473	119.351							204.8	346.9	267.2	163.1						204.8	83.8	61.1	55.65	37.35
206.4	154.546	109.597						206.4	154.484	119.096							206.4	346.2	267.6	162.2						206.4	84.7	61.3	55.61	37.3
208	153.837	110.127						208	154.269	118.573							208	350.1	268.7	161.6						208	84.9	61.7	55.9	37.26
209.6	154.548	109.152						209.6	153.03	118.943							209.6	354.4	270.5	161.6						209.6	84.7	61.7	56	37.22
211.2	153.677	108.529						211.2	152.467	120.058							211.2	357.2	272.7	161.6						211.2	85.1	61.8	55.98	37.29
212.8	152.836	108.359						212.8	153.222	120.311							212.8	359	273.3	161						212.8	85.3	61.9	56.18	37.43
214.4	152.894	108.311						214.4	153.717	119.937							214.4	361.1	275.3	160.5						214.4	85	61.8	56.55	37.48
216	153.548	108.462						216	154.677	119.735							216	361.3	275.9	159.9						216	85.9	62	56.66	37.61
217.6	155.121	109.368						217.6	154.533	118.556							217.6	363.4	276.4	159.7						217.6	86.6	62.6	57.1	37.63
219.2	156.988	109.342						219.2	153.372	118.25							219.2	364.3	278.1	159.6						219.2	86.6	62.8	57.31	37.69
220.8	157.893	109.748						220.8	153.161	118.834							220.8	365.4	280.4	159.5						220.8	87.2	63.1	57.96	37.82
222.4	158.145	110.521						222.4	153.984	119.583							222.4	366.7	281.2	159.2						222.4	87.6	63.7	58.48	37.96
224	158.617	110.697						224	154.401	120.129							224	367.4	282.8	158.7						224	87.4	63.5	58.41	37.8
225.6	158.883	110.378						225.6	155.54	121.362							225.6	368.4	283.3	158.6						225.6	87.8	63.7	57.99	37.74
227.2	158.19	110.867						227.2	154.589	121.729							227.2	370.2	283.4	158.7						227.2	88.1	63.9	57.81	37.49
228.8	157.868	110.527						228.8	153.252	121.234							228.8	370.2	283.9	158.5						228.8	88.3	64.1	57.9	37.45
230.4	158.103	110.133						230.4	152.714	121.483							230.4	372	286.4	158.1						230.4	88.6	63.9	58.18	37.58
232	158.125	109.85						232	154.28	121.569							232	373.2	286.5	157.8						232	88.7	64.2	58.67	37.76
233.6	157.955	110.344						233.6	156.798	121.418							233.6	374.1	288.7	157.5						233.6	88.9	64.2	58.9	37.77
235.2	157.783	110.572						235.2	158.437	120.912							235.2	373.4	290	157						235.2	89.5	63.8	58.78	37.9
236.8	155.702	111.159						236.8	158.532	120.762							236.8	374.4	289.1	156.5						236.8	89.6	63.8	58.9	37.77
238.4	154.669	111.421						238.4	156.706	121.154							238.4	375.3	288.5	156.1						238.4	89.7	63.9	59.17	37.72
240	154.673	111.529						240	155.239	121.101							240	377.8	289.4	155.7						240	89.6	64.2	59.32	37.65
241.6	156.198	110.956						241.6	154.405	120.594							241.6	378.6	289.6	155.7						241.6	88.7	64.4	59.87	37.57
243.2	158.405	111.972						243.2	154.361	120.525							243.2	379.6	291.3	156						243.2	88.8	64.9	59.87	37.47
244.8	160.721	111.971						244.8	155.148	120.018							244.8	379	292.9	155.7						244.8	88.9	65.2	59.93	37.74
246.4	161.08	111.774						246.4	156.082	120.595							246.4	378.3	292.5	155.4						246.4	89.1	65.5	60.1	37.72
248	159.741	111.757						248	156.084	122.08							248	378.1	292.9	155.2						248	89	65.5	60.1	37.66
249.6	158.801	111.547						249.6	156.999	122.199							249.6	379.1	292.5	154.8						249.6	89.2	65.5	60.3	37.51
251.2	158.874	111.27						251.2	156.656	121.965							251.2	379.8	293.3	154.4						251.2	88.6	65.6	60.2	37.41
252.8	157.889	111.235						252.8	156.037	121.492							252.8	381	296.1	154.1						252.8	88.8	65.8	59.85	37.39
254.4	157.862	110.516						254.4	156.467	120.131							254.4	380.9	299.6	153.5						254.4	89	65.9	59.76	37.62
256	159.403	110.535						256	157.15	119.681							256	381.2	299.8	153.3						256	89.4	66.6	60	37.69
257.6	160.003	110.846						257.6	157.965	121.079							257.6	380.5	300.9	153.5						257.6	89.9	66.5	60	37.68
259.2	160.927	111.583						259.2	158.383	122.178							259.2	383.4	298.7	154						259.2	90.3	66.2	60.2	37.68
260.8	161.044	112.178						260.8	157.803	123.104							260.8	386.3	298.5	154.1						260.8	90	66.3	60.5	37.75
262.4	158.536	111.469						262.4	158.357	123.396							262.4	385.9	297.9	154.1						262.4	89.8	66.3	60.7	37.83
264	157.467	111.739						264	159.135	122.519							264	384	297.4	153.6						264	89.4	66.3	60.6	38.02
265.6	158.5	112.105						265.6	159.491	121.805							265.6	383.6	297	153.2						265.6	89.2	66.8	61	37.96
267.2	159.292	112.693						267.2	159.154	122.645							267.2	381.9	299.3	152.8						267.2	89.1	66.7	61	37.89
268.8	160.373	112.82						268.8	158.213	122.46							268.8	382.1	300.4	152.6						268.8	89.3	66.5	61.2	38.05
270.4	160.743	113.164						270.4	156.466	122.161							270.4	383.9	303.5	152.2						270.4	89.6	66.7	61.1	38.03
272	160.7	113.086						272	156.51	121.75							272	383.3	304.4	152.1						272	89.4	67	61.2	38.03
273.6	161.179	114.127						273.6	155.597	121.534							273.6	381.5	303.5	151.8						273.6	89.7	67.2	61.3	38.15
275.2	160.835	114.097						275.2	155.469	122.589							275.2	380.9	303.2	151.9						275.2	89.8	67.3	61.7	38.11
276.8	161.123	114.325						276.8	155.995	125.087							276.8	381.7	302	152						276.8	90.2	67.1	62.1	38.19
278.4	161.611	113.423						278.4	157.408	126.793							278.4	380.8	299.1	152						278.4	89.9	66.9	62.1	38.23
280	162.893	113.259						280	158.555	126.989							280	382.4	300.9	151.8						280	89.7	66.7	62	38.05
281.6	164.145	112.801						281.6	160.177	126.095							281.6	382.1	301.4	151.6						281.6	89.1	67.1	61.8	38
283.2	165.045	112.954						283.2	159.647	124.317							283.2	380.1	300.8	150.8						283.2	89.2	67.1	61.9	37.89
284.8	163.636	112.052						284.8	159.165	123.465							284.8	379.6	300	151						284.8	89.1	66.7	61.6	38.12
286.4	162.926	112.556						286.4	158.359	123.718							286.4	379.5	299.8	150.7						286.4	89.7	66.6	61.5	38.39
288	162.422	113.132						288	158.95	124.31							288	379.8	298.8	150.9						288	89.7	66.6	61.4	38.27
289.6	162.919	113.645						289.6	159.092	125.482							289.6	379.3	301.2	150.7						289.6	89.4	66.8	61.7	38.31
291.2	162.585	114.36						291.2	159.521	126.136							291.2	379.1	302.2	150.6						291.2	89.1	67.4	61.8	38.29
292.8	162.665	115.386						292.8	159.584	125.251							292.8	377.7	301.5	150.2						292.8	89.1	67.5	62.5	38.2
294.4	161.832	115.061						294.4	159.963	124.515							294.4	378.2	302.2	150.4						294.4	89.4	67.5	62	38.23
296	161.185	115.833						296	159.475	123.662							296	376.9	302.5	149.7						296	90.1	67.8	61.8	38.16
297.6	161.809	115.854						297.6	159.927	123.675							297.6	376.3	302.6	150						297.6	90.1	67.9	61.9	38.12
299.2	162.803	115.137						299.2	159.018	125.013							299.2	375.5	300.8	150.3						299.2	88.9	67.7	62.9	38.15
300.8	164.291	113.744						300.8	159.496	126.188							300.8	376	299.9	150.3
302.4	165.14	112.525						302.4	159.983	126.267							302.4	375.5	299.8	150
304	165.509	111.949						304	162.016	126.03							304	374.9	301	149.8
305.6	164.478	113.276						305.6	162.04	125.822							305.6	374	299	149.2
307.2	163.989	114.554						307.2	162.726	125.888							307.2	371.9	298.6	149.1
308.8	163.463	116.018						308.8	162.088	126.114							308.8	371.2	296.8	149.3
310.4	163.756	116.286						310.4	162.966	126.437							310.4	370.5	295.4	149.4
312	162.783	116.603						312	162.993	126.35							312	370.1	295.1	149.2
313.6	162.876	115.988						313.6	164.063	126.266							313.6	369	294.7	148.8
315.2	163.174	115.224						315.2	163.797	127.289							315.2	368.3	293.3	148.5
316.8	163.916	115.136						316.8	164.154	127.707							316.8	367.7	294.5	148.5
318.4	163.991	115.318						318.4	162.562	127.736							318.4	368.8	294.7	148.9
320	163.571	116.496						320	161.332	126.258							320	367.8	294.7	149.2
321.6	162.887	117.375						321.6	160.608	125.534							321.6	367.4	292.3	149.2
323.2	163.182	116.678						323.2	160.789	125.079							323.2	365.3	291.9	148.7
324.8	164.034	115.783						324.8	162.351	126.584							324.8	363.5	292.3	148.4
326.4	165.036	115.766						326.4	163.529	128.071							326.4	361.9	291.5	148.4
328	164.515	115.799						328	164.543	129.232							328	362.9	290.6	148.7
329.6	164.471	116.698						329.6	164.868	127.776							329.6	361.8	291.8	149.3
331.2	164.51	116.73						331.2	163.833	126.866							331.2	361.9	290.7	149.2
332.8	164.723	115.837						332.8	162.693	125.906							332.8	361.3	289.7	149.2
334.4	165.024	114.808						334.4	162.198	126.468							334.4	361.6	288.4	149.1
336	165.177	114.329						336	160.24	127.847							336	359.9	286.8	149
337.6	164.248	114.531						337.6	161.133	128.932							337.6	359.7	285.3	148.8
339.2	164.072	115.506						339.2	161.772	127.61							339.2	357.9	287.1	149.1
340.8	164.554	116.553						340.8	161.415	127.015							340.8	356.1	287.2	148.7
342.4	165.376	116.654						342.4	162.408	127.002							342.4	354.6	286.7	148.6
344	165.864	116.401						344	162.772	127.031							344	353.8	286.1	147.9
345.6	165.18	116.088						345.6	163.659	127.719							345.6	353.8	285.9	147.9
347.2	163.465	116.373						347.2	166.563	127.851							347.2	353.3	284.8	147.9
348.8	164.691	116.755						348.8	166.316	127.584							348.8	352.4	283.5	148.2
350.4	167.144	117.419						350.4	166.394	128.096							350.4	350.6	281.6	148.1
352	168.876	116.789						352	166.264	129.454							352	350.3	281.4	148.4
353.6	168.793	116.771						353.6	165.215	129.301							353.6	349.6	282.7	148.5
355.2	166.754	116.926						355.2	165.593	128.329							355.2	349.1	283.1	148.8
356.8	164.723	117.743						356.8	166.297	127.036							356.8	348.8	283.3	148.7
358.4	166.485	118.229						358.4	165.433	127.734							358.4	348	280.6	148.7
360	168.908	119.045						360	165.987	128.621							360	348.2	278.2	148.2
361.6	170.658	118.673						361.6	166.474	130.451							361.6	348	276.8	147.9
363.2	170.672	118.229						363.2	166.765	131.429							363.2	347.8	278.2	148.1
364.8	168.843	117.651						364.8	165.773	131.495							364.8	346.5	278.3	148.6
366.4	167.575	117.616						366.4	164.744	130.944							366.4	346.8	279.3	148.9
368	167.078	118.014						368	164.456	130.945							368	346	278.4	149.3
369.6	167.188	118.769						369.6	163.417	129.818							369.6	347.8	276.4	149
371.2	167.074	120.05						371.2	163.454	129.55							371.2	346.6	274.7	148.6
372.8	167.279	120.248						372.8	164.442	129.979							372.8	344.4	272.9	148.3
374.4	167.042	120.391						374.4	165.439	130.39							374.4	342.4	271.5	148.6
376	168.407	119.712						376	165.774	131.078							376	341.3	271.9	149.4
377.6	168.473	118.588						377.6	166.001	130.867							377.6	339.4	271.3	149.8
379.2	168.129	117.976						379.2	164.092	129.672							379.2	338.4	271.1	150.1
380.8	167.722	118.029						380.8	163.065	129.998							380.8	337.5	272	150
382.4	167.708	117.943						382.4	163.99	130.534							382.4	336	271.3	149.4
384	168.292	118.698						384	166.319	129.837							384	336	271	149.1
385.6	170.489	119.087						385.6	168.168	129.842							385.6	335.7	271	149
387.2	171.11	118.911						387.2	169.414	129.569							387.2	335	269.3	148.4
388.8	171.145	119.672						388.8	169.073	129.646							388.8	334	269.5	148.5
390.4	171.781	119.873						390.4	168.58	130.696							390.4	333.3	269.8	149
392	170.887	119.642						392	168.016	131.424							392	332.6	269.8	149.7
393.6	170.742	119.425						393.6	167.548	130.774							393.6	333.9	268.8	150.1
395.2	170.775	118.785						395.2	167.46	131.133							395.2	332.2	267.9	150.5
396.8	171.441	118.018						396.8	167.434	131.166							396.8	332.5	266.6	150.3
398.4	171.604	118.408						398.4	167.066	131.225							398.4	331.5	264.7	150
400	172.403	118.743						400	167.5	131.785							400	330	262.7	149.2
																	401.6	327.8	261.4	149.2
																	403.2	328.5	259.7	148.7
																	404.8	326.9	260.3	149
																	406.4	326.7	261.8	149.7
																	408	326	261.1	150.3
																	409.6	325.2	261.1	150.4
																	411.2	323.9	258.7	150.9
																	412.8	323.6	258.1	150.3
																	414.4	322.6	257.3	149.5
																	416	321.4	256.5	149.5
																	417.6	320.9	256.4	149.9
																	419.2	320.5	256.5	150.7
																	420.8	321	256	151.5
																	422.4	320.9	257.4	152
																	424	320.4	255.1	151.2
																	425.6	318.5	253.8	150.9
																	427.2	317.4	253.9	150.7
																	428.8	316.3	252.7	150.6
																	430.4	315.4	252.9	150.7
																	432	314.4	253.3	150.7
																	433.6	314.1	251.8	150.7
																	435.2	312.7	250.7	151
																	436.8	314.4	251.1	151.1
																	438.4	314.4	250.2	151.1
																	440	314.7	250.3	150.6
																	441.6	313.8	251	150.6
																	443.2	313.6	250.1	150.8
																	444.8	311.3	248.3	151.1
																	446.4	311.7	248	151.2
																	448	310.1	247.1	151.2
																	449.6	308.4	246.4	150.4
																	451.2	307.7	248.2	150.7
																	452.8	307.2	248.1	150.6
																	454.4	306.4	247.6	150.4
																	456	307.9	248.3	150.5
																	457.6	307.1	247.1	150.8
																	459.2	307.2	246.3	150.8
																	460.8	308.2	246.9	151
																	462.4	307.1	246.4	151.2
																	464	305.6	244.7	150.9
																	465.6	304.7	244.8	151
																	467.2	302.3	243.5	151.2
																	468.8	302.7	244.1	151.4
																	470.4	303.9	244	151.5
																	472	302.7	243.9	151.6
																	473.6	302.7	243.5	151.6
																	475.2	303.1	242.8	151.9
																	476.8	301.8	242.4	151.7
																	478.4	300.3	243.3	151
																	480	300.3	244.4	150.6
																	481.6	299.3	244.6	150.3
																	483.2	299.8	245.7	150.6
																	484.8	300	244.5	151.2
																	486.4	299.6	243.4	151.8
																	488	298.1	241.5	151.9
																	489.6	297.5	241	151.6
																	491.2	296.6	241	151.6
																	492.8	294.9	241.5	151.3
																	494.4	293.6	241.7	151
																	496	294	242	151.1
																	497.6	295.2	240.4	150.8
																	499.2	296.8	241	150.5
																	500.8	296.2	241.1	150.7
																	502.4	294.1	240.7	150.4
																	504	293.4	241.2	150.6
																	505.6	293	241.3	150.9
																	507.2	293.5	240	150.8
																	508.8	293.4	241.2	151.1
																	510.4	292	239.4	151.4
																	512	290.1	238.6	151.4
																	513.6	291.4	239.3	151.8
																	515.2	291.9	237.9	151.7
																	516.8	292.4	238.2	151.7
																	518.4	291.8	239.3	151.9
																	520	290.4	239.8	151.7
																	521.6	289	241.4	151.4
																	523.2	289.6	242.2	151.3
																	524.8	289.4	239.7	150.8
																	526.4	288.8	239.1	151.2
																	528	288.9	239	151.9
																	529.6	287.5	240.1	151.9
																	531.2	287.4	240.5	151.8
																	532.8	287.9	239.7	151.2
																	534.4	288.1	237.9	150.6
																	536	286.9	237.7	150.7
																	537.6	287.5	238.7	151.1
																	539.2	286.1	239.7	150.8
																	540.8	286.7	239	150.7
																	542.4	286.6	238.7	150.7
																	544	286.3	236.8	150.6
																	545.6	284.8	236.5	151
																	547.2	284.6	238.7	151.6
																	548.8	283.9	239.7	151.4
																	550.4	284.6	238.9	150.8
																	552	283.7	239.2	150.8
																	553.6	283.2	237.2	150.6
																	555.2	283.9	235.8	150.6
																	556.8	283.3	237.7	150.3
																	558.4	284.8	237.5	150.1
																	560	285.9	237.1	149.8
																	561.6	285.7	237.1	149.3
																	563.2	284.7	237.2	150.2
																	564.8	284.9	236.6	151.1
																	566.4	283.6	236.7	151.5
																	568	284.7	236.6	151.5
																	569.6	286.5	236.6	151.6
																	571.2	286.6	236.8	150.9
																	572.8	284.6	237.5	150.9
																	574.4	283.6	236.6	151.2
																	576	281.1	235	150.8
																	577.6	280.2	233.5	150.5
																	579.2	280.1	233.1	151
																	580.8	280.5	235.2	151.2
																	582.4	281.2	236.7	151.2
																	584	283	237.2	151.5
																	585.6	283	238.2	151.4
																	587.2	283.2	239	151.4
																	588.8	280.9	237	151.9
																	590.4	280.4	237	151.7
																	592	280	235.2	151.4
																	593.6	279.7	234	151.6
																	595.2	281.2	234.1	152.2
																	596.8	282.9	235.2	152.5
																	598.4	283.4	235.8	152.1
																	600	281.4	235.1	150.3

## Sheet: Fig.S6B-F-I
Fig.S6B GCaMP (Fluorometry): epimastigotes											Fig.S6F TcPiezo1-CKO-jGCaMP7s (Fluorometry)						Fig.S6I TcPiezo2-CKO-jGCaMP7s (Fluorometry)
Time (s)	6f + ion	6f	6s + ion	6s	7f + ion	7f	7s + ion	7s			Time (s)	Tet-OFF+ion	Theo-OFF+ion	Baseline (B)			Time (s)	Tet-OFF +ion	Theo-OFF+ion	Baseline (B)
0	72.4	80.35	181.8	185.8	101.7	104.4	186.4	191.4			0	160.4	163.3	170.7			0	163.4	166.9	162.7
1	73.25	80.97	180.6	185.9	103.1	105.8	186.6	192			1.6	161	163.7	169.4			1.6	162	165	162.7
2	73.32	81.47	180.4	185.8	103.5	106.2	186.5	192.4			3.2	160.9	163.9	168			3.2	161.7	164.3	163
3	73	81.86	180.8	185.8	103.6	106	186.5	192.7			4.8	160.3	163.9	167.5			4.8	162	164.3	163.2
4	72.72	82.09	181.4	185.8	104.3	105.8	187.2	193.3			6.4	159.6	163.6	167.2			6.4	162.1	164.7	163.5
5	72.66	82.66	182.1	187.9	103.8	105.9	188.8	193.1			8	159	163.1	167.7			8	162.1	164.8	162.8
6	73.22	82.23	183	187.8	103.5	105.8	189.9	194.5			9.6	158.7	162.5	168.3			9.6	161.7	164.7	162.8
7	73.86	82.29	183.9	189.1	103.6	106	190.2	195.9			11.2	158.9	163	167.7			11.2	160.9	164.8	163
8	74.5	83.15	183.5	189.2	103.1	106.4	190.3	198.3			12.8	159.1	163.1	168.1			12.8	160.9	165.1	163.2
9	75.11	83.47	184.4	188	103.1	107.1	190.3	199.8			14.4	158.9	163.2	168.2			14.4	161.1	165.2	162.9
10	75.14	83.88	184.5	187.1	103.9	108	189.8	200.2			16	159.1	163.2	167.7			16	161.5	165.8	162.5
11	75.26	84.36	184.5	189.1	104.8	108.6	190	200.1			17.6	159.3	163.4	167			17.6	161.7	165.6	161.9
12	75.36	84.09	184.4	189.4	105.4	109	190.9	199.9			19.2	159.6	162.9	166.4			19.2	161.5	164.4	161.7
13	75.56	83.89	186	190.7	105.7	109.2	192.2	199.3			20.8	159.6	163.1	165.1			20.8	161	163.6	161.4
14	75.98	84.04	185.7	190	106.5	109.1	193.3	199.6			22.4	159.6	162.7	164.9			22.4	161.2	163	161.7
15	76.31	83.94	185.9	188.6	106.4	108.8	192.8	201			24	159.2	162.8	164.6			24	161.4	163.6	161.5
16	76.43	84.52	186.2	187.7	105.8	108.8	193	202.2			25.6	159.3	162.9	165.2			25.6	161.7	165	161.8
17	77.04	84.91	185.8	188.1	106.2	109	193.4	203.2			27.2	159.8	163.1	165.9			27.2	162.3	165.7	162
18	77.32	84.76	185.3	188.5	106.6	109.2	195	204.8			28.8	160.4	163	165.9			28.8	161.8	165.6	161.8
19	77.29	85.4	185.3	188.5	106.8	109.2	195.9	205			30.4	160.6	163.1	165.1			30.4	161.8	165	161.9
20	77.87	85.23	184.9	188.4	107.8	108.5	196.2	204.9			32	160.3	163.3	164.6			32	161.6	164.1	161.7
21	78.21	84.76	184.7	187.6	108	108.1	196.3	204.6			33.6	159.9	164.4	163.4			33.6	161.7	163.5	162
22	78.97	85.46	185.4	187.8	107.8	108.1	197	205.2			35.2	159.5	164.5	162.5			35.2	161.2	162.9	161.8
23	79.22	85.55	186.3	187.2	108.3	109.4	197.8	205.4			36.8	159.6	164.4	162.5			36.8	161.5	162.8	161.4
24	79.45	85.29	186.4	186.3	108.4	109.4	199.8	206.4			38.4	160.1	164	162.2			38.4	161.2	163.2	161.2
25	80.06	86.15	185.6	186.7	108.2	109.2	200.3	207.6			40	160.7	163.3	161.9			40	161.7	164.2	161.4
26	80.66	86.29	185.7	187.9	108.8	108.3	200.1	208.2			41.6	160.5	163	163			41.6	161.5	165	161.6
27	81.15	86.61	185.5	188.1	109.5	108.3	200.7	208.1			43.2	160.4	163.3	163.1			43.2	161.9	164.3	161.6
28	82.1	86.44	186.2	188.1	109.7	108.3	199.9	208.2			44.8	160	163.3	162.4			44.8	161	163.9	161.6
29	82.27	85.46	186.7	187.2	109.2	109.3	199.7	207.9			46.4	159.4	163.8	162.3			46.4	161.1	162.6	161.9
30	82.6	84.93	186.5	185.8	108.9	109.1	201	208.3			48	160.1	164.3	161.8			48	160.9	162.6	162.2
31	83.39	85.39	186.1	185.6	108.6	108.6	201.3	208.5			49.6	160.9	164.6	161.4			49.6	160.7	162.1	162.2
32	83.97	86.41	185.5	185	110	108.2	202.3	208.9			51.2	160.9	164.7	162			51.2	160.4	162.7	162.2
33	84.38	87.47	184.7	184.6	110.6	108.1	203.5	210.2			52.8	161.2	164.5	162.6			52.8	161.3	162.9	161.5
34	84.75	87.33	184.9	183.5	111	108.7	203.5	210.7			54.4	160.6	163.8	162.1			54.4	161.3	163.1	161
35	84.99	86.67	185.3	183.2	109.8	109.3	203.9	210.9			56	159.9	163.6	161.8			56	161.9	162.4	161.2
36	85.18	86.21	185.7	183.3	109.3	109.5	204.2	211.9			57.6	160.8	163.9	161.2			57.6	161.9	162.3	160.8
37	84.97	86.01	185.8	183.3	108.6	109	203.6	210.9			59.2	161.3	164.1	160.7			59.2	161.2	161.9	160.8
38	85.26	86.09	185.9	182.7	109.1	109	204.4	210.3			60.8	161.5	164.4	160.3			60.8	160.8	162.3	160.6
39	85.19	86.42	185.8	182.6	109.7	108.4	204.3	209.9			62.4	162	164.6	159.9			62.4	160.7	162.4	160.8
40	84.83	87.68	184.8	181.3	110	108.6	204.3	210.1			64	161.4	164.5	159.5			64	160.4	161.8	160.8
41	85.15	88.28	184.7	179.9	109.7	108.3	204.3	209.8			65.6	161.1	165.1	159.6			65.6	160.9	161.9	161.5
42	86	88.7	183.2	179.5	109.1	108.1	204.8	210.5			67.2	161.4	165.5	159.4			67.2	161.2	161.9	161.7
43	86.38	88.82	181.9	179.9	108.6	107.6	205.7	210.1			68.8	161.1	165.5	159.8			68.8	161.1	162	162.3
44	86.7	88.1	182	180.6	108.7	107.8	207.8	209.4			70.4	160.8	165.3	159.6			70.4	161.1	161.8	161.9
45	86.6	86.68	182.2	181.2	109.2	108.5	209.3	208.6			72	160.9	165.1	159.1			72	160.9	160.8	161.5
46	86.87	86.07	182.4	180.3	109.1	108.8	209.9	208.4			73.6	160.5	165	159			73.6	161.1	161.6	160.8
47	87.35	85.34	183	179.2	109.6	109.1	208.2	208.8			75.2	160.5	165	159.3			75.2	161.6	162.5	160.2
48	87.12	85.62	183	178.3	109.6	109.2	207.2	210			76.8	161	165.3	159.7			76.8	162	162.9	160
49	87.17	86.31	183.1	178.5	109.3	109	206.2	211.1			78.4	161.5	165.2	159.5			78.4	162.1	162.6	160
50	86.71	86.75	183.4	178.6	109.2	108.7	207.2	210.8			80	161.5	165.1	159.2			80	161.4	162.2	160.1
51	86.73	86.15	182.1	178	109.4	108.6	208	210.7			81.6	161.2	165	158.8			81.6	160.6	161.3	160.2
52	87.18	85.1	181	176.7	109.1	107.9	208.8	209.4			83.2	160.5	165.2	158.5			83.2	160.3	162.1	160.7
53	87.66	84.01	179.6	176.1	109.8	107.6	208.9	208.1			84.8	160.3	165	158.1			84.8	160.6	162	160.9
54	87.29	84.01	178.6	175.5	109.8	107.9	209.9	207.6			86.4	160	165.2	158.5			86.4	161	162.1	161.2
55	87.11	84.76	178.8	174.7	109.1	107.7	210.1	207.3			88	160.5	165.4	158.5			88	161.5	161.7	161
56	86.94	85.65	179.4	174.1	108.8	107.9	210.4	206.3			89.6	160.3	165.6	158.7			89.6	161.4	161.6	160.6
57	87.62	86.32	178.8	172.8	109.4	107	209.4	207.9			91.2	160.2	165.7	158.1			91.2	161.3	160.9	160
58	87.68	86.22	179.2	171	109.2	106.4	209.3	208.2			92.8	160.6	165.8	157.8			92.8	161.2	160.4	160.1
59	87.77	85.43	178.4	171.5	109.6	105.3	208.3	207.5			94.4	161.1	166.2	157			94.4	161.1	159.3	160.2
60	87.78	85.82	177.8	171.2	109	105.5	207.8	208.4			96	160.5	166.3	156.9			96	161	158.7	160.8
61	86.78	86.02	176.8	170	108.6	105.5	208.6	208.2			97.6	163	165.4	157			97.6	160.7	163.2	161.2
62	86.08	86.16	176.6	170.2	108.8	105.9	209	207.1			99.2	169	164.8	157.1			99.2	160.5	173.8	161.3
63	86.21	85.47	176.1	169.9	108.6	106.3	209.6	207.5			100.8	180.6	167.1	156.6			100.8	159.8	190	161.6
64	86.74	85.23	176.3	168.7	108.3	106.9	210	206.5			102.4	196.7	174.2	156.5			102.4	160.9	208.6	161.2
65	87.43	84.95	175.6	169.3	108	106.4	208.6	205.1			104	213.9	186	156.4			104	166.4	224.7	161
66	87.76	84.97	175.4	169.2	107.8	106	206.5	205.5			105.6	226.9	201	156.7			105.6	177.6	235.9	160.7
67	87.55	84.99	174.2	168.1	107.5	105.3	205.7	205.3			107.2	237.1	215.6	156.6			107.2	193.6	244.8	160.9
68	87.01	85.04	174.9	168.2	107.9	104.9	205.5	205.1			108.8	244.4	227.3	156.3			108.8	210.1	251.8	161.3
69	86.88	84.91	174.6	167.9	107.7	105.4	205.5	205.5			110.4	250.2	236.2	156.4			110.4	223.6	257.5	161.3
70	87.28	84.83	173.6	166.6	107.1	105.7	205.6	206.1			112	255.2	242.7	156.1			112	233.6	262.7	160.4
71	87.53	84.58	172.9	166.3	107	105.4	206.1	206.1			113.6	259.8	246.9	156			113.6	241.2	266.4	160.5
72	87.33	84.39	172	166.5	106.8	104.9	206.3	206.3			115.2	261.5	250.7	155.9			115.2	246.8	268.7	159.8
73	87.23	84.43	170.5	166.4	106.8	104.3	206.2	206			116.8	263.4	254	155.3			116.8	252.2	270.5	159.6
74	87.2	83.97	170.6	166.9	106.7	103.9	205.9	204.5			118.4	265.4	256.6	155.1			118.4	256.2	273	160
75	86.94	84.29	171.1	166	106.7	103.5	205.8	204.1			120	267.2	259	155.1			120	259	273.7	160
76	86.97	83.65	171.2	165.1	106.4	103.8	205.3	205.7			121.6	269.1	260.6	154.5			121.6	261.8	275	160
77	86.75	82.73	171.4	165.4	106.6	104.1	205.2	204.6			123.2	270.3	262.5	153.7			123.2	263.9	275.5	160.7
78	86.71	82.94	170.8	165.5	106.1	104.3	204.3	204.3			124.8	271.2	264	153.8			124.8	264.9	276.3	160.7
79	86.76	83.25	169.5	165.8	105.8	104.2	202.9	203.4			126.4	272.8	265	153.6			126.4	266.3	277	160.5
80	86.78	83.37	170.2	165.4	105.1	103.6	201.7	201.5			128	273.6	265.8	154.7			128	267.3	278.4	160.6
81	86.26	83.99	170.7	164.1	105.2	102.9	202.2	201			129.6	273.9	267.3	154.7			129.6	268.6	279	160.6
82	86.36	84.33	169.7	163.7	104.7	102.7	202.7	202.8			131.2	274.8	269	154.3			131.2	270.1	280.2	160.9
83	86.16	83.05	168.7	163.6	104.6	102.5	203.6	202.4			132.8	274.7	270.4	154			132.8	271.6	280.7	160.8
84	85.57	83.2	167.4	162.6	104.8	102.3	204	202.3			134.4	275.3	271.2	154			134.4	271.7	280.7	160.7
85	85.72	83.32	166.7	162	104.9	102.1	203.9	202			136	276.4	271.3	153.5			136	271.5	280	160.8
86	85.66	83.27	167	160.7	105.1	102.2	203.8	201			137.6	276.3	270.7	154.2			137.6	270.9	279.4	160.8
87	85.74	83.43	167	159.9	105.5	101.9	203.3	200.4			139.2	276.6	270.6	154.1			139.2	271.3	278.5	161
88	85.91	83.05	166.2	161.1	105.4	101.6	202.4	200.4			140.8	276.4	271.2	153.9			140.8	271.5	279	161
89	86.29	82.28	166.2	160.2	104.9	101	201.6	199.9			142.4	275.6	270.9	154			142.4	272.9	278.8	160.4
90	85.6	82.35	165.3	159.8	104.2	101.3	200.3	199.4			144	275.2	271	153.9			144	272.4	279.1	159.6
91	85.56	82.21	165.2	159.4	104.4	101.3	200.2	199.4			145.6	275.7	271.5	153.5			145.6	271.8	278.7	159.4
92	85.24	82.18	164	157.9	104.6	100.9	200.2	198.5			147.2	275.9	271.9	153.4			147.2	271.1	278.4	159.6
93	85.17	82.16	164.1	157.2	104.4	100.3	200.8	197.5			148.8	276.7	272.3	153			148.8	270.8	277.8	160.6
94	85.26	81.4	164.6	158	104.4	100.1	201.1	196.7			150.4	277	272.4	153.2			150.4	271	277.6	160.9
95	85.5	81.46	165.6	157.3	104	99.83	200.9	196.8			152	276.8	272.2	153.2			152	272.7	277.7	160.6
96	85.55	80.98	164.3	157.3	102.8	100	199.7	197.3			153.6	276.5	271.9	153.6			153.6	272.8	277.3	160.3
97	85.32	80.98	163.9	156.6	103.1	100.5	198.5	197.9			155.2	275.9	271.6	154.2			155.2	272.1	276.8	160.1
98	84.5	81.43	163	156	103.2	100.6	197.3	197.3			156.8	275.1	271.8	154.2			156.8	272.2	275.1	159.9
99	84.04	81.95	162.5	155.6	102.9	101.2	198	196.4			158.4	274.8	271.5	153.9			158.4	271.3	273.8	160.7
100	84.24	81.66	162.7	155.7	102.8	101.3	199.1	196.1			160	274.5	270.9	153.6			160	270.9	273.5	160.9
101	83.99	81.89	163.2	156	102.6	100.8	200.4	196.1			161.6	273.7	270.4	152.4			161.6	271	273.7	160.6
102	84.23	81.65	162.4	155.5	102.7	99.69	200.1	195.8			163.2	272.7	270.3	151.7			163.2	270.8	272.4	160.7
103	83.96	81.74	161.8	154.3	103.2	99.04	195.7	195.6			164.8	272.3	269.6	152.4			164.8	269.5	271.8	160.8
104	83.5	81.93	161.5	154.1	102.4	99.1	192.2	194.9			166.4	271.4	269.8	152			166.4	269.9	270	160.6
105	84.59	81.21	160.4	153.7	102.3	98.92	198.3	193.6			168	271.4	269.1	152.6			168	268.9	268.9	161.1
106	86.6	80.27	161.2	153.9	103	98.81	221.9	193.5			169.6	271.8	268.4	152.8			169.6	267.9	268.8	161.2
107	88.92	79.77	166.4	154.2	106.1	99.2	261.4	193.2			171.2	271.8	267.7	152.6			171.2	266.9	267.9	160.9
108	90.77	79.68	177.9	154.2	112	98.73	307.1	193.2			172.8	270.7	267.4	152.3			172.8	266.5	266.5	160.7
109	92.5	79.73	195.1	153.3	119.1	98.84	345.9	193.6			174.4	270.1	267.4	152.6			174.4	265.7	265.4	160.9
110	93.3	79.8	214	153.6	124.3	99.14	373	193.1			176	268.7	268	151.5			176	265.2	264.8	160.9
111	94.26	80.09	230.2	153.9	128.5	98.6	390.5	191.9			177.6	268.1	267.3	151.3			177.6	264.9	264.1	160.6
112	94.69	80.35	241.9	154	130.6	98.43	402.1	191.6			179.2	268	266.4	151.4			179.2	264.6	264.3	160.4
113	94.98	80.8	248	153.7	131.9	98.11	410.5	191.2			180.8	267.2	265.5	151.8			180.8	263.9	263.4	160.3
114	94.85	81.31	251.2	153.4	133.1	97.49	416.1	191.6			182.4	266.6	264.8	152.4			182.4	263.8	262.7	160.4
115	95.05	80.69	253.5	152.8	133.4	97.6	420.4	192.2			184	266.3	263.9	152.7			184	263.7	261.9	161.1
116	94.76	79.99	255.2	152.9	132.5	97.79	424.7	191.6			185.6	265.7	263.8	152.1			185.6	262.5	261.5	161.7
117	94.85	80.14	256.5	153	132.5	98.23	429	190.4			187.2	265.3	262.9	151.9			187.2	261.4	260.5	161.3
118	94.75	79.79	257.7	152.7	133	98.51	432.5	190.2			188.8	264.4	262.4	151.7			188.8	260.5	259.8	160.8
119	94.17	80.06	258.1	152.7	133.8	98.34	435.4	188.8			190.4	263	262.2	151.4			190.4	259.3	258.2	160.3
120	94.22	80.36	258.4	152.4	134.6	98.16	437.9	188.4			192	262.4	262.1	151.9			192	259.3	256.5	159.8
121	93.99	80.02	259.6	151.8	134.5	98.32	438.2	188.8			193.6	261	261.2	151.5			193.6	259.1	255.2	160.1
122	93.55	79.76	261.5	151	134.3	98.1	439.6	189			195.2	260.1	260.3	151.9			195.2	258.1	255.4	160.6
123	94.15	79.57	261.3	150.1	133.8	97.6	440	188.4			196.8	259	259.3	152.2			196.8	257.5	255	160.9
124	94.34	78.86	261.5	150.2	133.8	97.73	441.7	189.3			198.4	258.4	258.2	152.3			198.4	256.4	254.6	161
125	94.2	78.39	262	151.4	133.4	97.62	443.4	189.7			200	257.9	257.5	151.8			200	255.4	254.1	161.1
126	94.4	78.9	262.4	151.8	133.3	96.93	445.8	189.8			201.6	257.6	256.9	151.3			201.6	255	253.2	161.3
127	94.49	79.18	263	152.2	133.4	96.8	444.9	189.8			203.2	256.5	256.7	150.5			203.2	254.2	252.6	162
128	94.03	79.66	263.6	151.5	134.1	96.73	445.4	189.1			204.8	255.7	256.2	151			204.8	253.9	251.9	161.8
129	94.66	79.3	262.6	149.6	133.7	96.16	446.1	187.3			206.4	254.8	256.2	151.9			206.4	253.5	249.9	161.6
130	94.16	78.63	262.1	148.8	133	96.88	446.3	186.6			208	254.4	255.1	151.9			208	252.9	249	161.4
131	93.49	78.37	262.1	149	131.9	96.71	446.8	186.2			209.6	254.7	254.4	151.9			209.6	252.3	248.7	161.7
132	92.53	78.99	261.9	149.2	131.1	96.3	447	185.4			211.2	254.5	253.5	152			211.2	252	247.7	162
133	92.29	79	261.6	149	130.2	95.63	446.9	186			212.8	253.2	253.1	151.3			212.8	251.4	247.1	162.5
134	91.97	79.13	262.7	148	129.7	95.21	446.5	186			214.4	251.9	252.7	150.8			214.4	250.4	245.7	162
135	92.81	78.33	262.1	147.1	129.3	94.76	446.2	186.2			216	250.8	252.6	151			216	248.9	245.5	162
136	92.71	78.26	261.7	147.5	128.6	95.22	445.8	187			217.6	249.9	251.4	150.8			217.6	247.6	245.8	161.7
137	92.32	78.34	261.2	147.5	128	95.04	447.2	186.4			219.2	249.5	250.9	151.2			219.2	246.9	245.3	161.9
138	91.47	78.33	260.4	148.5	127.6	95.14	446.8	185.4			220.8	249	250.2	151.6			220.8	246.5	244.2	162
139	91.11	77.77	259.4	148.5	128	95.08	446.4	185			222.4	247.7	249.9	151.4			222.4	247.1	243	162.5
140	90.84	77.45	260.4	147.7	128	94.68	445.3	184			224	247	249.3	150.5			224	247.2	242.5	162.3
141	91.22	77.21	259.1	148.8	128	94.81	444	184.2			225.6	246.4	248.8	150.2			225.6	247.4	242.7	162.2
142	91.08	77.13	258.6	149.3	127.4	95.18	444.1	184.4			227.2	245.4	247.4	150.2			227.2	246.5	241.7	161.9
143	90.82	77.53	257.9	148.1	126.4	95.21	445	184.4			228.8	243.8	247.4	150			228.8	245.7	240.5	161.7
144	90.65	77.51	257.5	147.3	124.8	94.7	443.7	184.2			230.4	243.7	246.6	149.7			230.4	244.2	238.5	161.2
145	90.57	77.69	256.4	146.3	124.7	94.71	443.4	183.5			232	242.6	246.3	149.9			232	243.3	236.9	161
146	90.67	77.93	256.7	144.7	124.4	94.45	442	183.3			233.6	241.8	245.4	149.9			233.6	242.7	236.9	160.7
147	90.84	78.23	255.2	146.5	124.4	94.78	440.7	183.5			235.2	241.8	244.3	150.6			235.2	241.7	237	160.7
148	90.48	77.52	255	147.1	123.7	94.99	439.6	182.9			236.8	240.7	243.3	151.2			236.8	241	236.3	161.6
149	90.28	77.13	253.8	147.5	123	95.12	438.7	182			238.4	240	243.9	150.5			238.4	240.4	235.7	162
150	90.16	76.48	253	147.6	122.2	94.8	438.8	181.8			240	240.1	243.8	150			240	239.3	234.6	161.9
151	89.85	76.7	252.5	147.2	121.9	94.4	439.8	181.4			241.6	239.3	243	149.6			241.6	238.2	234	161.3
152	89.72	76.76	252.4	147.1	121.9	94.03	440	181.4			243.2	238.4	241.9	149.8			243.2	238.3	233.8	161
153	89.26	77.18	251	146.9	121.8	94.24	439.4	181.9			244.8	237.2	240.6	150.5			244.8	237.9	233.9	161.2
154	88.78	76.71	251.5	145.7	120.6	93.75	439.5	181.9			246.4	235.8	239.8	151.2			246.4	238	233.2	161.3
155	88.66	76.24	250.8	145.8	120.4	93.81	438.4	182.1			248	236.1	239.5	150.8			248	237.6	231.6	161.4
156	88.35	76.06	250.4	145.8	120.2	93.54	437.6	182.4			249.6	236.3	239.6	150.1			249.6	236.8	230.3	161.5
157	88.37	76.55	249.4	146.3	119.6	93.51	435.6	182.4			251.2	236	238.6	149.8			251.2	236.3	229.6	161.6
158	88.33	76.29	248.2	148	119	93.18	434	181.8			252.8	235.7	238	149.6			252.8	235.6	229	161.8
159	88.4	75.96	246.2	147.1	118.4	93.23	433.2	181.1			254.4	234	237.2	149.9			254.4	234.7	229.1	162.3
160	88.35	75.66	245.8	145.5	117.7	92.85	432.4	180.4			256	232.7	236.8	150.1			256	234.3	229.4	162.5
161	88.2	76.09	245.1	144.3	117.7	93.11	431	180.9			257.6	232	236	150.3			257.6	233.4	229	162.7
162	88.18	76.35	246	143.5	117.3	92.47	431.5	181			259.2	231.1	235.6	150.2			259.2	233.3	228.8	162.6
163	88.32	76.79	246	142.9	116.8	92.69	432.4	181.2			260.8	230.2	235.3	150.9			260.8	233	227.9	161.8
164	87.98	76.69	245.4	143.8	116.3	92.55	432.9	181.1			262.4	229.7	234.7	150.8			262.4	232.1	226.8	160.9
165	88.18	76.55	243.9	144.3	115.7	92.84	432	180.3			264	229	233.5	151.1			264	231.5	225.9	160.5
166	87.68	76.05	243.4	145	115.5	93.15	428.3	179.7			265.6	228.1	232.8	150.8			265.6	230.4	225.4	160.9
167	87.18	76.6	242	145.5	115.2	92.81	426.3	179.8			267.2	227.5	232.1	150.8			267.2	229.6	225.1	161.1
168	87.02	76.41	241.9	145.6	115	92.52	424.1	179.3			268.8	227.4	231.7	150.9			268.8	229.7	225.5	162
169	86.99	76.32	241.2	144	114.2	92.24	424.4	178.6			270.4	227.6	232	151			270.4	229.1	225.2	162.7
170	86.97	76.43	240.3	143.8	114	92.32	424.7	178.7			272	227.6	232	150.5			272	228.7	224.7	162.5
171	87.03	76.51	240.4	143.5	113.8	93.03	423.7	178.6			273.6	227.5	231.3	150.4			273.6	227.9	224	161.8
172	87.05	76.05	240.5	143.8	113.7	93.57	420.2	178.5			275.2	226.2	230.6	150.3			275.2	227.1	223	161.8
173	87.21	76.12	239.8	144.5	113.8	93.36	419.2	179.1			276.8	225.3	229.3	150.8			276.8	227.3	222.4	161.5
174	87.09	76.26	238.2	144.9	113.6	93.33	417.6	179			278.4	224.3	228.7	151.8			278.4	227.5	222.1	161.8
175	86.78	76.44	236.8	144.6	113.2	92.67	417.8	179			280	223	228.7	151.6			280	226.8	221.5	162.5
176	86.14	76.61	236	144	113.5	92.88	418.2	179.8			281.6	222.5	228.3	150.9			281.6	226	221	162.9
177	85.84	76.47	236	143	113.5	93.22	418.6	180			283.2	222.2	227.5	150.1			283.2	224.6	219.6	162.9
178	86.12	75.47	235.6	142.7	112.8	93.31	416.9	179.9			284.8	222.2	226.8	150.5			284.8	223.9	218.5	162.9
179	86.54	75.1	235.7	143.6	112.3	92.96	416	180.2			286.4	222.2	226.2	151			286.4	223.5	218.4	162.4
180	86.42	74.87	235.7	143.8	111.7	91.9	414.5	179.8			288	222	225.9	151.1			288	222.9	217.8	161.6
181	85.77	75	235.5	143.9	111.1	91.67	411.5	178.9			289.6	220.8	225.5	150.7			289.6	222.1	217.4	162.1
182	85.05	75.56	234.4	143.3	110.7	91.81	409.6	178.7			291.2	220.4	225.5	150.6			291.2	222.1	217.5	162.9
183	84.65	75.59	233	142.9	110.2	92.01	409.3	178.3			292.8	219.9	225.2	150.1			292.8	221.9	216.6	163.1
184	84.42	75.22	231.5	143	110.2	92.07	408.5	178.2			294.4	219.6	225	150.4			294.4	221.7	216.1	163.6
185	84.89	75.85	230.3	142.5	110.7	92.18	409.5	178.5			296	219.1	224.5	150.5			296	221.1	216.3	163
186	85.65	75.9	229.6	141.8	110.7	91.91	408.7	178.5			297.6	218.7	223.6	150.2			297.6	220.6	215.6	162.6
187	85.72	76	229	141.3	110.3	92.09	406	177.7			299.2	218	222.7	150.4			299.2	220	215.6	162.7
188	86.18	76.25	228.3	141.8	109.4	92.24	404.8	177.8			300.8	217.3	222.5	150.7			300.8	219.7	215.1	162.5
189	86.04	75.98	228.9	142.3	108.8	92.88	404.8	177.5
190	85.46	75.07	229.3	142.9	109	93.05	402.6	177.5
191	85.19	75.2	228.9	142.5	108.7	92.64	402.3	177.9
192	85.48	75.36	228.7	142.6	107.8	91.87	400.4	178
193	84.85	75.38	227.9	141.8	107.4	91.09	398.1	178.1
194	84.42	75.87	227.2	142	106.7	91.24	396.5	178.8
195	84.38	76.41	226.2	141.8	106.5	91.87	396.1	178.3
196	84.84	75.93	224.9	141.7	107	92.07	394.4	177.9
197	85.59	75.83	223.2	142.3	107	92.49	394.4	177.7
198	85.96	74.91	223	143.2	107.6	92.38	393.9	177.1
199	85.51	74.6	223.3	142.2	107.4	91.78	392.3	176.7
200	85.11	74.69	222.9	142.7	106.8	91.97	390.9	176.6

## Sheet: Fig.S7C-F
Fig.S7C Growth curve of epimastigotes: TcPiezo2 Theo-OFF													Fig.S7D Metacyclogenesis: TcPiezo2 Theo-OFF								Fig.S7E Infected Cells: TcPiezo2 Theo-OFF								Fig.S7F No. of Amastigotes: TcPiezo2 Theo-OFF
Days	Theo- (1)	Theo- (2)	Theo- (3)	Mean	Std Dev	Theo+ (1)	Theo+ (2)	Theo+ (3)	Mean	Std Dev	P value			Trial 1	Trial 2	Trial 3	Mean	Std Dev	P value			Trial 1	Trial 2	Trial 3	Mean	Std Dev	P value		Fields (n=40)	Theo-	Theo+
0	2	2	2	2	0	2	2	2	2	0			Theo-	6	7.8	7.4	7.06667	0.945163			Theo-	18	23	30	23.6667	6.02771			1	18	6
2	7	8.2	9.1	8.1	1.05357	6.2	5.1	7.3	6.2	1.1	0.096826		Theo+	2.2	1.2	2.5	1.96667	0.680686	0.0016		Theo+	5	9	4	6	2.64575	0.0097		2	18	5
4	24.9	22.3	27.5	24.9	2.6	12.3	15.1	18.2	15.2	2.95127	0.012934																		3	18	5
6	46.1	51.7	57.6	51.8	5.75065	30.7	28.2	33.2	30.7	2.5	0.004318																		4	18	14
8	63.1	65	67.5	65.2	2.20681	38	35	41	38.3	3	0.000225																		5	18	5
10	65.2	70.7	76.5	70.8	5.65066	45.3	40	50.6	45.3	5.3	0.004679																		6	18	12
													6																7	18	5
																													8	18	3
																													9	18	3
																													10	16	3
																													11	16	3
																													12	16	3
																													13	16	4
																													14	16	4
																													15	20	8
																													16	20	4
																													17	20	4
																													18	19	5
																													19	19	5
																													20	19	3
																													21	17	4
																													22	17	6
																													23	17	6
																													24	15	7
																													25	15	8
																													25	15	10
																													27	15	12
																													28	14	2
																													29	14	6
																													30	14	2
																													31	22	4
																													32	22	4
																													33	24	4
																													34	26	8
																													35	26	12
																													36	32	4
																													37	28	2
																													38	8	4
																													39	10	2
																													40	6	6
																													Median	18	4.5
																													Mean	17.9	5.425
																													Std. Dev	4.861	3.003
																													P Value		0.0034

[truncated: 4 more sheets: Fig.S8A-D, Fig.S9A-D, Fig.S10A-B, Sheet2]
